# Supplementary material for: The interplay between Acinetobacter baumannii ZigA and SltB promotes zinc homeostasis and cell envelope integrity
Source: Infect Immun. 2025 Jan 23;93(2):e00422-24. doi: 10.1128/iai.00422-24 (PMC11834433; doi:10.1128/iai.00422-24)
Supplement: Table S5 — Relevant hits to the Tn-seq screen performed in this study. [file iai.00422-24-s0003.xlsx]

## Sheet: Full Data
Locus	TotalCount zigA LB TPEN 1	TotalCount zigA LB TPEN 2	TotalCount zigA LB TPEN 4	TotalCount zigA LB TPEN 5	TotalCount zigA LB TPEN 6	TotalCount zigA TPEN 1	TotalCount zigA TPEN 2	TotalCount zigA TPEN 3	TotalCount zigA TPEN 4	TotalCount zigA TPEN 5	TotalCount zigA TPEN 6	TotalCount WT LB TPEN 1	TotalCount WT LB TPEN 2	TotalCount WT LB TPEN 3	TotalCount WT LB TPEN 4	TotalCount WT LB TPEN 5	TotalCount WT LB TPEN 6	TotalCount WT TPEN 1	TotalCount WT TPEN 2	TotalCount WT TPEN 3	TotalCount WT TPEN 4	TotalCount WT TPEN 5	TotalCount WT TPEN 6	AVERAGE TPEN ZIGA LB	AVERAGE WT TPEN LB	DvalGenome zigA LB TPEN 1	DvalGenome zigA LB TPEN 2	DvalGenome zigA LB TPEN 4	DvalGenome zigA LB TPEN 5	DvalGenome zigA LB TPEN 6	DvalGenome zigA TPEN 1	DvalGenome zigA TPEN 2	DvalGenome zigA TPEN 3	DvalGenome zigA TPEN 4	DvalGenome zigA TPEN 5	DvalGenome zigA TPEN 6	DvalGenome WT LB TPEN 1	DvalGenome WT LB TPEN 2	DvalGenome WT LB TPEN 3	DvalGenome WT LB TPEN 4	DvalGenome WT LB TPEN 5	DvalGenome WT LB TPEN 6	DvalGenome WT TPEN 1	DvalGenome WT TPEN 2	DvalGenome WT TPEN 3	DvalGenome WT TPEN 4	DvalGenome WT TPEN 5	DvalGenome WT TPEN 6	ProteinID
ACX60_00015	2812	2976	3284	2824	2675	2564	37	5992	2488	5722	3263	1028	931	825	745	773	698	816	1465	907	795	965	698	2914.2	833.333	3.35242	3.09247	3.75526	3.23389	2.94828	3.6435	0.0278824	3.69577	2.20319	3.69215	2.70197	0.959421	1.04224	0.940539	1.04878	0.960087	0.953751	0.990149	1.22871	1.0051	0.97263	1.06197	0.872527	DNA recombination protein RecF
ACX60_00025	109	167	0	112	147	106	19	270	69	294	117	304	371	265	238	214	172	329	590	291	224	489	302	107	260.667	0.358683	0.478995	0.000357179	0.354014	0.447202	0.415764	0.0395206	0.459661	0.168652	0.523624	0.267418	0.783124	1.14639	0.833892	0.924797	0.733645	0.648708	1.10191	1.36586	0.890098	0.756432	1.48537	1.04201	cytochrome B
ACX60_00030	507	863	227	606	619	802	2111	1521	1251	1737	1392	755	742	663	636	616	390	1016	787	1125	876	1086	945	564.4	633.667	1.17415	1.74203	0.504237	1.34805	1.32528	2.21384	3.09021	1.82236	2.15194	2.17722	2.23911	1.36878	1.61359	1.46828	1.73923	1.48622	1.03518	2.39484	1.28221	2.42174	2.08189	2.32159	2.29471	membrane protein
ACX60_00035	864	839	1453	844	1090	732	18	1989	821	1790	1411	2946	1768	2237	1726	2086	1946	2399	3235	2328	2011	2292	1991	1018	2118.17	0.577168	0.488517	0.930995	0.541563	0.673158	0.582849	0.00760056	0.687405	0.407371	0.647186	0.65469	1.54061	1.10904	1.42901	1.36149	1.45175	1.48994	1.63112	1.52031	1.44554	1.3786	1.41333	1.39457	ABC transporter ATP-binding protein
ACX60_00040	1771	1746	28	1875	1942	1678	3240	4155	2482	3440	2568	3788	3209	2958	2895	2918	2033	3145	4250	3465	2760	3373	2955	1472.4	2966.83	2.27539	1.95529	0.0345055	2.31396	2.30668	2.56972	2.63128	2.76183	2.36863	2.39212	2.29167	3.80995	3.87152	3.63425	4.39208	3.9058	2.99372	4.11268	3.84145	4.13809	3.63901	4.00032	3.98084	RND transporter
ACX60_00045	2533	2351	444	2776	2620	2706	499	6226	3141	5121	3743	3409	2846	2805	2398	2628	2112	3093	3586	2908	3349	2790	2801	2144.8	2699.67	3.24472	2.62497	0.545529	3.41569	3.10273	4.13167	0.404042	4.1261	2.9886	3.55045	3.33029	3.41854	3.42335	3.436	3.62723	3.50715	3.10078	4.03263	3.23162	3.46255	4.40244	3.29903	3.76213	RND transporter
ACX60_00050	1859	2249	1085	1808	1632	1646	2447	3568	2389	3633	2302	3097	2585	2624	1848	2291	2014	2698	2623	2765	2413	2706	2051	1726.6	2409.83	2.38845	2.51858	1.33709	2.23128	1.93847	2.52071	1.98727	2.37165	2.27988	2.52633	2.05429	3.11495	3.11869	3.22389	2.80365	3.06655	2.96574	3.52814	2.37085	3.30211	3.1815	3.20927	2.76301	hypothetical protein
ACX60_00060	933	1010	350	798	848	794	851	2112	891	1772	1455	2220	1612	1776	1310	1640	1420	1740	2406	1940	1658	2068	1609	787.8	1663	1.42428	1.34389	0.512478	1.17013	1.19677	1.44475	0.821161	1.66801	1.0103	1.46408	1.54276	2.65301	2.31075	2.59261	2.3614	2.60823	2.4845	2.70352	2.58392	2.75281	2.59738	2.91411	2.57543	hydrolase
ACX60_00065	2164	2668	1403	2260	2449	2148	2181	5093	3367	4967	4301	1919	1326	1762	1283	1658	1237	1585	1970	1890	1733	2078	1622	2188.8	1530.83	2.47688	2.66172	1.54027	2.48469	2.59142	2.93047	1.57793	3.01585	2.86252	3.07701	3.4193	1.71947	1.42516	1.92856	1.73404	1.97706	1.62275	1.84647	1.58629	2.0108	2.03555	2.1955	1.9466	anhydro-N-acetylmuramic acid kinase
ACX60_00075	808	839	504	845	730	655	267	1695	956	1539	1392	923	671	838	514	729	554	886	1082	974	849	802	641	745.2	704.833	0.675486	0.611359	0.404137	0.678546	0.564195	0.652684	0.141092	0.733101	0.593637	0.696356	0.808285	0.604058	0.526747	0.669928	0.507403	0.634922	0.530824	0.753886	0.636358	0.756874	0.728366	0.618899	0.561879	16S ribosomal RNA
ACX60_00090	1926	2011	2314	2130	1980	1833	1530	4591	2988	4067	3345	2003	1532	1941	1304	1756	1109	1939	2410	2163	1903	1903	1780	2072.2	1607.5	0.851708	0.775133	0.981501	0.904756	0.809471	0.96617	0.427672	1.05034	0.981461	0.973411	1.02743	0.693406	0.636162	0.820804	0.680921	0.808996	0.562085	0.872728	0.749757	0.8891	0.863595	0.776808	0.825343	23S ribosomal RNA
ACX60_00100	1415	1779	836	1420	1408	1260	2330	3652	1847	2720	1990	1187	1273	901	750	963	1012	1155	1043	1180	1071	1460	1366	1371.6	1014.33	3.0472	3.33925	1.72681	2.93731	2.80316	3.23423	3.17165	4.06878	2.9544	3.1703	2.97658	2.00109	2.57423	1.85545	1.90717	2.16052	2.49782	2.53159	1.58015	2.36203	2.36685	2.90227	3.08443	glutathione S-transferase
ACX60_00105	1386	1817	2531	1421	1583	1224	287	3054	1741	3078	2320	1712	1540	1369	1184	1208	1068	1464	1998	1636	1440	1788	1542	1747.6	1346.83	2.58362	2.95222	4.52533	2.54435	2.72802	2.71959	0.338167	2.94526	2.41058	3.10542	3.00381	2.49828	2.69563	2.44032	2.60616	2.34595	2.28177	2.77762	2.62017	2.8347	2.75464	3.07661	3.0139	membrane protein
ACX60_00110	3187	3654	5670	3379	3319	2544	5706	6842	5135	6637	5435	3525	2687	2754	2193	2755	2189	2948	3696	3018	2764	3361	3036	3841.8	2683.83	2.7815	2.77968	4.74649	2.83271	2.67797	2.64649	3.14784	3.08936	3.32886	3.13513	3.2947	2.4084	2.20211	2.29847	2.26006	2.50499	2.18967	2.61873	2.26933	2.44836	2.47555	2.70773	2.77829	SNF family Na+-dependent transporter
ACX60_00115	257	305	0	215	169	236	2	300	82	435	297	135	112	75	89	87	164	132	396	144	75	132	107	189.2	110.333	2.31829	2.39808	0.000357179	1.86291	1.40936	2.53748	0.0114038	1.40006	0.549423	2.12379	1.86085	0.953325	0.948697	0.646957	0.948003	0.817602	1.69557	1.21192	2.51304	1.20742	0.694278	1.09913	1.01204	hypothetical protein
ACX60_00120	990	942	989	1025	1083	606	8	1535	1387	1790	1549	2061	1972	1802	1555	1658	1273	1728	2771	1872	1714	1814	1746	1005.8	1720.17	0.979329	0.81222	0.938389	0.973946	0.990429	0.714533	0.00500228	0.785581	1.01913	0.958371	1.0643	1.59604	1.83179	1.70462	1.81639	1.7087	1.4433	1.73982	1.92841	1.72131	1.73997	1.65642	1.811	16S rRNA methyltransferase
ACX60_00130	1405	1739	1364	1519	1694	1979	1	4804	1992	3810	2353	2650	2015	2218	1517	2092	1394	2456	3344	2943	2450	2773	2523	1544.2	1981	0.990908	1.06902	0.922709	1.02904	1.10452	1.66364	0.000445802	1.75287	1.04353	1.45435	1.15266	1.4631	1.33446	1.49588	1.26336	1.53712	1.12682	1.763	1.65918	1.92933	1.77321	1.80529	1.86575	dihydroxy-acid dehydratase
ACX60_00135	1613	1740	5091	1624	1762	1292	2815	3520	1628	2780	1530	2228	1692	1814	1462	1886	1088	1556	1955	1677	1509	1565	1455	2366	1695	1.61418	1.51774	4.88668	1.56107	1.63014	1.54112	1.78066	1.82243	1.21013	1.50574	1.06348	1.74544	1.58998	1.73594	1.72763	1.96629	1.24791	1.58487	1.37637	1.55995	1.54969	1.44568	1.52672	hypothetical protein
ACX60_00140	635	745	1022	708	651	866	1976	1655	1464	1311	1178	2332	2013	1698	1146	1625	1338	1675	1931	2041	1319	1811	1673	752.2	1692	1.12054	1.14588	1.72981	1.20006	1.06203	1.82149	2.20407	1.51092	1.9189	1.25211	1.44384	3.22147	3.33558	2.8653	2.38794	2.98741	2.70611	3.0084	2.3972	3.34778	2.38856	2.94994	3.09549	membrane protein
ACX60_00145	702	799	1636	708	597	674	2678	1416	1219	1218	1189	1037	753	806	669	811	491	781	1106	902	695	843	724	888.4	761.167	1.01746	1.00939	2.27435	0.98567	0.799939	1.16439	2.45344	1.06178	1.31233	0.955467	1.19697	1.17661	1.02483	1.11711	1.14496	1.22459	0.81564	1.15212	1.12773	1.2152	1.03372	1.12784	1.10027	transcriptional regulator
ACX60_00150	790	1068	881	843	750	458	1565	1510	1243	1430	844	1640	1318	1283	1221	1298	1029	1429	1812	1581	1225	1492	1039	866.4	1298.17	0.786916	0.927261	0.841725	0.806578	0.69066	0.54378	0.985372	0.778157	0.919666	0.770947	0.583934	1.27884	1.2328	1.2221	1.43616	1.34699	1.17477	1.44877	1.26978	1.46384	1.2522	1.37186	1.08517	uracil transporter
ACX60_00155	3512	3814	348	3913	3900	2874	1680	6655	4807	7285	5153	4435	3083	3458	2656	2967	2482	3303	4782	3587	3452	3399	3167	3097.4	3180.17	1.68789	1.59771	0.160421	1.80641	1.73282	1.64639	0.510367	1.65472	1.71601	1.89498	1.72016	1.66861	1.39135	1.58925	1.50731	1.48557	1.36718	1.61571	1.61684	1.60243	1.70254	1.50793	1.59594	phosphoenolpyruvate carboxylase
ACX60_00160	429	624	0	461	284	528	1794	1007	462	857	888	824	477	698	555	533	438	687	1355	694	845	803	557	359.6	587.5	0.88826	1.12615	0.000357179	0.916856	0.543629	1.30309	2.34796	1.0787	0.710531	0.960398	1.27707	1.33562	0.927419	1.38203	1.35694	1.14973	1.03942	1.44779	1.97375	1.33568	1.79546	1.53476	1.20925	TetR family transcriptional regulator
ACX60_00165	2254	2401	2337	2363	2317	1735	4814	4202	2959	3673	2717	3249	2453	2827	1834	2421	1588	2818	2572	2909	2116	2506	2010	2334.4	2395.33	2.64321	2.45414	2.62863	2.6617	2.51192	2.42513	3.56836	2.54932	2.5774	2.33124	2.21303	2.98264	2.70116	3.17018	2.53958	2.95774	2.13435	3.36346	2.12187	3.17089	2.54643	2.71269	2.47146	RND transporter
ACX60_00170	5041	5183	3692	5301	4999	4148	4374	9221	6774	9965	6984	8389	6061	7432	5216	6323	5057	6313	8215	7146	6357	7193	6005	4843.2	6413	2.08083	1.8648	1.46176	2.10182	1.90768	2.04087	1.14126	1.96919	2.07694	2.22631	2.00237	2.71084	2.34931	2.93363	2.5424	2.71914	2.39249	2.6523	2.3856	2.74185	2.69284	2.74076	2.59904	multidrug transporter AcrB
ACX60_00175	292	274	418	243	262	335	1	486	233	741	409	257	181	203	169	153	185	244	254	289	179	246	158	297.8	191.333	0.999108	0.817165	1.37183	0.798644	0.828767	1.36625	0.00216279	0.86031	0.592166	1.37226	0.972015	0.688391	0.581544	0.664209	0.682812	0.545392	0.7255	0.84974	0.61141	0.919152	0.628521	0.776972	0.566848	membrane protein
ACX60_00185	138	157	0	153	167	120	0	378	174	292	132	749	800	616	636	619	421	594	857	662	715	704	701	123	640.167	0.513004	0.50871	0.000357179	0.546324	0.573931	0.531715	0.000199455	0.72698	0.480451	0.587505	0.340828	2.17969	2.79258	2.18978	2.79179	2.39728	1.79374	2.24747	2.24126	2.28749	2.72762	2.41577	2.73237	hypothetical protein
ACX60_00195	911	1254	1	969	847	850	17	2210	1403	2142	962	2173	1703	1700	1478	1662	1396	2020	2364	2163	1882	2239	2081	796.4	1685.33	1.7996	2.15916	0.00189475	1.83865	1.54683	2.0014	0.0212271	2.2586	2.05861	2.29015	1.31994	3.36039	3.15898	3.21134	3.4476	3.4204	3.16067	4.0614	3.28529	3.97168	3.81517	4.08275	4.31032	hypothetical protein
ACX60_00200	6558	7172	3185	8252	6698	6117	4526	14983	9646	13577	8570	2437	1623	2066	1536	1822	1214	1943	2364	2067	1481	2009	1619	6373	1783	7.10878	6.77632	3.31151	8.59213	6.71229	7.90349	3.10115	8.40257	7.76657	7.96554	6.45246	2.06801	1.65203	2.14158	1.96607	2.0576	1.50827	2.1437	1.80277	2.08269	1.64746	2.01022	1.84014	MFS transporter
ACX60_00205	424	514	1	509	542	456	1899	965	727	1029	725	856	572	755	648	651	611	752	1399	776	703	736	752	398	682.167	0.681116	0.719694	0.00154081	0.7854	0.804927	0.873126	1.92826	0.801996	0.867457	0.89466	0.808935	1.07647	0.862832	1.1598	1.22918	1.08949	1.12495	1.22953	1.58104	1.15872	1.1589	1.09137	1.26664	2,5-diketo-D-gluconic acid reductase
ACX60_00210	2432	2923	4998	2596	2746	2424	3405	5523	4014	4958	2563	1834	1274	1472	1136	1496	1029	1481	1879	1470	1270	1668	1387	3139	1373.5	3.47799	3.64353	6.85573	3.56604	3.6305	4.13194	3.07798	4.08629	4.26383	3.83759	2.54585	2.05322	1.71084	2.01304	1.91835	2.22886	1.68661	2.15569	1.89043	1.95408	1.86383	2.20192	2.0798	LysR family transcriptional regulator
ACX60_00220	2207	2807	1452	2226	2399	2133	7347	4098	3042	3891	3408	2478	2088	1975	1185	1825	1600	1993	2645	2072	1945	1832	1769	2218.2	1858.5	1.99923	2.21632	1.2616	1.93688	2.00906	2.30308	4.20684	1.92053	2.04681	1.9077	2.14428	1.75725	1.77609	1.71083	1.26755	1.72231	1.66118	1.83753	1.6856	1.74466	1.80808	1.53189	1.68023	GntR family transcriptional regulator
ACX60_00225	879	1124	0	991	1016	559	1	1910	954	1734	1533	2000	1731	1484	1169	1401	1160	1428	2486	1571	1376	1581	1124	802	1490.83	1.10298	1.22934	0.000357179	1.19445	1.17862	0.836077	0.000793163	1.23994	0.889169	1.17764	1.3361	1.96463	2.03962	1.7807	1.73212	1.83149	1.66829	1.82378	2.19456	1.83237	1.77188	1.83126	1.47885	alcohol dehydrogenase
ACX60_00230	846	648	2455	767	735	699	1072	1741	484	1200	1233	668	509	523	473	486	404	428	981	431	534	573	220	1090.2	510.5	1.94874	1.30103	5.4241	1.69705	1.56521	1.91918	1.56085	2.07477	0.828107	1.49607	1.97272	1.20457	1.10097	1.15203	1.28656	1.16629	1.0666	1.00344	1.58972	0.922826	1.2623	1.21837	0.531356	DNA-3-methyladenine glycosidase
ACX60_00235	236	223	0	292	234	205	1	411	165	572	521	910	494	776	575	700	571	865	1092	748	1040	764	486	197	671	1.24256	1.02339	0.000357179	1.47674	1.139	1.28652	0.00332805	1.11953	0.645278	1.63	1.9053	3.75075	2.44234	3.90702	3.57485	3.83964	3.4457	4.6354	4.04479	3.66072	5.61921	3.71312	2.683	hypothetical protein
ACX60_00240	995	1172	1741	1125	1149	783	0	1580	1581	1879	1485	1315	1291	1269	900	898	675	1120	1717	1258	994	1183	671	1236.4	1058	2.39458	2.45846	4.01881	2.60062	2.55639	2.24608	0.000199455	1.96722	2.82615	2.44749	2.48229	2.47745	2.91747	2.92043	2.5576	2.25149	1.86186	2.74341	2.907	2.81415	2.45488	2.62804	1.6932	peptidase M23
ACX60_00245	950	845	1	1011	935	874	2	1600	665	1304	1794	1671	1547	1478	959	1345	1001	1246	2015	1385	1250	1395	1177	748.4	1333.5	1.18515	0.918833	0.00119658	1.21149	1.07836	1.29963	0.00157712	1.03267	0.616212	0.880472	1.55451	1.63192	1.81224	1.76321	1.41271	1.74808	1.43127	1.5821	1.76846	1.60605	1.60029	1.60644	1.5396	adenine glycosylase
ACX60_00250	168	94	0	109	184	63	0	239	329	114	231	535	453	430	365	376	285	423	463	460	296	472	431	111	407.333	0.598648	0.291958	0.000357179	0.373084	0.606152	0.267584	0.000199455	0.440605	0.870796	0.219864	0.571735	1.49241	1.51578	1.46524	1.53582	1.39585	1.16397	1.53416	1.16068	1.52363	1.08241	1.55255	1.61035	HIT family hydrolase
ACX60_00255	541	713	975	692	539	533	1	1087	1178	1238	890	2691	1577	2138	1772	1683	1647	1893	3049	2116	1976	2374	1996	692	1918	0.946892	1.08773	1.63682	1.16339	0.872155	1.11195	0.00110634	0.984288	1.53146	1.17277	1.08197	3.68714	2.59185	3.57841	3.66228	3.06885	3.30395	3.37226	3.75431	3.44254	3.54918	3.83553	3.66306	dienelactone hydrolase
ACX60_00260	213	279	0	252	213	262	1748	497	218	360	251	624	699	466	550	537	428	672	807	654	492	603	622	191.4	550.667	1.73898	1.9854	0.000357179	1.9762	1.60766	2.5496	9.02069	2.09923	1.32199	1.59076	1.42334	3.98814	5.35878	3.63814	5.30226	4.56747	4.00492	5.58406	4.63507	4.96308	4.12208	4.54435	5.32456	membrane protein
ACX60_00265	3282	3410	4340	3799	3636	2930	4892	8078	5226	7364	4276	840	521	709	479	637	681	782	1217	852	564	643	861	3693.4	644.5	9.24366	8.37123	11.7243	10.2776	9.46741	9.83625	8.70917	11.7706	10.9328	11.2255	8.36495	1.85207	1.3779	1.90955	1.59304	1.8691	2.19831	2.24171	2.41138	2.23051	1.63013	1.6717	2.54266	flagellin N-methylase
ACX60_00270	2149	2486	3448	2378	1998	2145	3362	4549	4130	4148	2619	2791	2193	2443	1917	2301	1777	2408	3989	2493	2170	2595	2414	2491.8	2237	2.36526	2.38492	3.64002	2.51404	2.03301	2.81402	2.33898	2.59029	3.37638	2.47098	2.00216	2.40478	2.2665	2.57126	2.49144	2.63844	2.24164	2.69753	3.0887	2.5505	2.45098	2.63646	2.78587	glucose dehydrogenase
ACX60_00275	1128	1288	4	1217	1034	1092	418	2731	1970	2904	2319	1140	1064	949	748	1002	768	994	1465	1020	962	981	782	934.2	945.167	1.15024	1.14479	0.00391231	1.19203	0.974771	1.32727	0.269427	1.44076	1.49212	1.60275	1.64248	0.910034	1.01882	0.925392	0.900672	1.06448	0.897589	1.03165	1.05096	0.966808	1.00668	0.9234	0.836117	ATPase AAA
ACX60_00280	1054	1173	1212	1325	1437	1275	1248	2324	1782	2544	2253	1700	1267	1355	1027	1053	825	1176	2058	1316	1435	1277	1201	1240.2	1204.5	1.6205	1.57194	1.78733	1.95678	2.04252	2.33655	1.21285	1.84856	2.03505	2.11696	2.40597	2.04612	1.8292	1.99217	1.86451	1.68665	1.45378	1.84028	2.22599	1.88072	2.26411	1.81234	1.93612	formate transporter
ACX60_00285	831	1205	125	888	973	632	0	1891	978	1482	1046	591	602	483	431	444	416	567	711	580	743	721	700	804.4	494.5	5.28051	6.67408	0.761865	5.42008	5.71596	4.78684	0.000199455	6.21664	4.61606	5.09695	4.61665	2.93991	3.59208	2.93495	3.23398	2.93931	3.02973	3.66712	3.17844	3.4258	4.84508	4.22913	4.66394	hypothetical protein
ACX60_00290	101	88	0	110	75	145	0	226	184	402	115	173	119	113	113	124	152	62	78	127	157	54	38	74.8	132.333	0.181202	0.137611	0.000357179	0.189562	0.124396	0.310075	0.000199455	0.209768	0.245199	0.390351	0.143305	0.242974	0.200477	0.193865	0.23939	0.231767	0.312552	0.113214	0.0984477	0.21179	0.289054	0.0894286	0.0714834	phosphoribosylaminoimidazole-succinocarboxamide synthase
ACX60_00305	1035	1017	748	895	1011	845	1	1783	1191	1928	1396	1624	1129	1460	945	1213	999	1213	1647	1407	1366	1291	969	941.2	1228.33	2.07312	1.77556	1.43708	1.72197	1.87214	2.01743	0.0012661	1.84768	1.77196	2.09016	1.94219	2.5465	2.12351	2.79651	2.23512	2.53124	2.29344	2.47293	2.32085	2.61962	2.80784	2.387	2.03511	nicotinamidase
ACX60_00310	1433	1405	1088	1538	1425	922	6	2613	1967	2658	1847	1991	1247	1534	1353	1284	1349	1426	2178	1807	1149	1517	1151	1377.8	1459.67	1.97067	1.68412	1.43513	2.03162	1.81169	1.51132	0.0052156	1.85907	2.00923	1.97838	1.76423	2.14344	1.61031	2.01731	2.1971	1.83959	2.12626	1.99597	2.10715	2.30986	1.62153	1.92573	1.65968	sodium transporter
ACX60_00315	2781	2867	2511	3148	3167	2796	4469	6065	4932	6365	3936	2671	2142	2228	1883	2179	1733	2383	3074	2523	1791	2182	2052	2894.8	2139.33	2.67114	2.40023	2.31331	2.90434	2.81219	3.20102	2.71325	3.0138	3.51865	3.30888	2.62585	2.00836	1.93192	2.04639	2.13565	2.18042	1.90779	2.32962	2.07715	2.25254	1.76534	1.9346	2.06658	multidrug transporter MatE
ACX60_00320	455	422	2	322	376	296	0	777	354	837	300	1455	962	1166	919	1043	823	1006	1527	1210	914	1233	1166	315.4	1061.33	1.24878	1.00952	0.00526497	0.84888	0.954031	0.968325	0.000199455	1.10327	0.721663	1.24333	0.571893	3.12614	2.47926	3.06021	2.97833	2.98226	2.58886	2.8102	2.94836	3.08687	2.57428	3.12375	3.35546	hypothetical protein
ACX60_00325	1024	1241	974	1075	1188	743	2	2078	2067	2298	1420	1409	1224	1198	939	1103	893	1058	1150	1343	937	1201	885	1100.4	1127.67	1.25204	1.32257	1.14227	1.26254	1.34288	1.08284	0.00154573	1.31448	1.87723	1.52074	1.20594	1.34866	1.40532	1.40073	1.35572	1.40502	1.25143	1.31665	0.989203	1.52635	1.1757	1.35551	1.1346	4-hydroxyphenylpyruvate dioxygenase
ACX60_00330	597	976	2939	604	810	608	7582	1067	1080	1472	1301	1234	1417	978	1144	776	934	828	2375	940	1237	1174	1536	1185.2	1080.5	0.988571	1.40868	4.66795	0.9607	1.24	1.20003	7.936	0.914086	1.32836	1.31926	1.49634	1.59964	2.20332	1.54864	2.23689	1.3387	1.77262	1.3955	2.76673	1.44684	2.10204	1.79449	2.66689	IclR family transcriptional regulator
ACX60_00335	317	253	0	370	289	351	0	769	426	689	548	787	609	642	611	581	353	654	801	802	661	771	601	245.8	597.167	0.74619	0.519087	0.000357179	0.836584	0.628912	0.984814	0.000199455	0.936496	0.744831	0.877803	0.895965	1.45023	1.34612	1.44512	1.69831	1.4248	0.95236	1.56688	1.32645	1.75479	1.59672	1.67527	1.48335	glyoxalase
ACX60_00340	703	744	728	746	717	914	8	2171	1016	1710	985	800	573	588	452	547	547	679	782	796	626	707	676	727.6	584.5	1.43486	1.3236	1.42521	1.46255	1.35293	2.2236	0.0103212	2.29247	1.5403	1.88902	1.3964	1.27825	1.0982	1.14765	1.08937	1.16313	1.27961	1.41056	1.12287	1.51017	1.31119	1.33203	1.44671	maleylacetoacetate isomerase
ACX60_00345	1316	1434	1585	1546	1513	1384	4099	2752	2128	2423	1725	1754	1698	1399	961	1237	1469	1495	2048	1574	1514	1599	1509	1478.8	1419.67	1.29883	1.2336	1.50044	1.46562	1.3805	1.62813	2.55716	1.40518	1.56	1.2943	1.18251	1.35518	1.57365	1.32036	1.11996	1.2719	1.6617	1.50177	1.42198	1.44398	1.53341	1.45675	1.56158	fumarylacetoacetase
ACX60_00350	1064	866	1906	1085	1282	1152	1151	2319	1526	1887	1834	1554	1295	1414	959	1093	1051	1206	1847	1519	1270	1271	1283	1240.6	1227.67	0.988833	0.701502	1.69902	0.968565	1.10147	1.27612	0.676147	1.11499	1.0534	0.949163	1.18386	1.13059	1.13012	1.25664	1.05241	1.05825	1.11949	1.14076	1.20758	1.3122	1.21122	1.09035	1.25022	aromatic amino acid transporter
ACX60_00355	1335	1685	1089	1458	1545	984	1	1874	927	1755	933	1969	1670	1639	959	1474	839	1010	1378	1053	806	1013	812	1422.4	1425	2.52134	2.77383	1.97275	2.645	2.69762	2.21514	0.00119381	1.83109	1.30043	1.79397	1.22392	2.91117	2.9617	2.96011	2.13872	2.90025	1.81614	1.9415	1.83092	1.84858	1.56215	1.76604	1.608	peptidase M15
ACX60_00365	2842	3401	1848	2847	3149	2607	2640	6018	3814	5845	4191	2410	1559	1980	1606	1963	1947	2011	2830	2424	2269	2192	1758	2817.4	1910.83	3.29678	3.43876	2.05618	3.17228	3.37707	3.60465	1.93577	3.61167	3.28628	3.66976	3.37679	2.18854	1.69819	2.1964	2.19987	2.37232	2.58862	2.37435	2.30952	2.61372	2.70108	2.34719	2.13828	acyltransferase
ACX60_00370	418	357	0	436	224	464	2	897	175	841	736	1385	1322	1235	875	989	911	1154	1810	1262	999	1192	1249	287	1119.5	0.717017	0.533766	0.000357179	0.718385	0.355224	0.948697	0.00216854	0.79604	0.222971	0.780794	0.876902	1.85984	2.12941	2.02581	1.77234	1.76741	1.79105	2.01477	2.18424	2.0122	1.75855	1.88743	2.24644	GntR family transcriptional regulator
ACX60_00375	223	291	1	253	261	138	1	344	138	435	226	506	487	609	285	523	362	366	719	434	477	392	389	205.8	462	0.500274	0.569017	0.00215177	0.545182	0.541309	0.36901	0.00141804	0.399255	0.229954	0.528177	0.352153	0.88864	1.0259	1.30647	0.754975	1.22234	0.930781	0.835701	1.13475	0.905008	1.09814	0.811764	0.915024	hypothetical protein
ACX60_00380	2629	2681	881	2845	2631	2804	918	6290	3813	5804	3710	3889	2799	3180	2308	2749	2195	2945	5065	3187	2707	3416	2380	2333.4	2853.33	2.02343	1.79855	0.650378	2.10328	1.87206	2.57236	0.446606	2.50459	2.17983	2.41775	1.98331	2.34319	2.0229	2.34047	2.09758	2.20424	1.93628	2.30701	2.74249	2.28002	2.13807	2.42692	1.92067	urocanate hydratase
ACX60_00385	1114	1401	1390	1160	1330	1272	1661	2931	1635	2136	1362	4558	3724	3939	3288	3511	2550	3563	4115	3963	3188	3985	2616	1279	3595	0.934329	1.02419	1.11821	0.934523	1.03126	1.27162	0.88058	1.2718	1.01857	0.969624	0.793436	2.99269	2.93291	3.15922	3.25635	3.06784	2.45127	3.04156	2.42803	3.08957	2.74391	3.0852	2.30055	histidine ammonia-lyase
ACX60_00390	1771	1927	862	1846	1657	1878	5	3165	2386	3445	2689	2467	1935	2089	1399	1713	1190	1808	2229	2154	1473	2088	1727	1612.6	1798.83	1.61791	1.53443	0.75533	1.61989	1.39946	2.04498	0.00288729	1.49589	1.61907	1.70339	1.70627	1.76432	1.65994	1.82496	1.50917	1.63035	1.246	1.68113	1.43257	1.82912	1.38094	1.76079	1.65428	proline-specific permease
ACX60_00395	103	229	0	139	163	187	0	389	212	504	130	222	206	265	113	124	140	236	434	295	148	253	149	126.8	178.333	0.110261	0.213673	0.000357179	0.142928	0.161314	0.238606	0.000199455	0.215438	0.168569	0.292013	0.0966601	0.186041	0.207074	0.271274	0.142839	0.138291	0.17177	0.257136	0.326846	0.293539	0.162586	0.250003	0.167244	imidazolonepropionase
ACX60_00400	420	318	9	421	272	899	751	1677	1087	1939	1446	347	386	258	190	265	222	642	1026	645	442	475	479	288	278	0.588888	0.388633	0.0121037	0.567	0.352577	1.50245	0.665591	1.21648	1.13206	1.47146	1.40822	0.380877	0.508212	0.345925	0.314573	0.387094	0.356757	0.916188	1.01204	0.840625	0.635978	0.614777	0.704204	formimidoylglutamase
ACX60_00405	1817	1917	1111	1991	1897	1915	8106	4137	2232	3843	2481	3140	2501	2446	2132	2557	1891	2557	2515	2616	2327	2674	2602	1746.6	2444.5	1.28359	1.18038	0.752796	1.35101	1.23891	1.61248	3.61961	1.51198	1.17118	1.46936	1.21735	1.73649	1.65905	1.65236	1.77845	1.88186	1.53108	1.83852	1.24991	1.71778	1.68696	1.7437	1.92734	hypothetical protein
ACX60_00410	639	828	242	690	613	353	333	1457	1076	1373	1219	410	406	281	268	264	242	328	627	318	275	431	491	602.4	311.833	1.29197	1.45918	0.469309	1.34004	1.14581	0.85071	0.425578	1.52405	1.61592	1.50248	1.71188	0.648943	0.770816	0.543295	0.639838	0.556086	0.560792	0.67498	0.89184	0.597636	0.570585	0.804393	1.04091	haloacid dehalogenase
ACX60_00415	1771	1909	2084	2220	1683	1486	603	3366	1864	3204	1989	877	755	749	656	765	689	878	558	834	630	975	657	1933.4	748.5	2.85561	2.68297	3.22308	3.43836	2.5088	2.85599	0.614586	2.80792	2.23247	2.79615	2.22759	1.10701	1.14315	1.15489	1.24902	1.28508	1.27332	1.44093	0.632971	1.24999	1.04246	1.4512	1.11078	glutamate racemase
ACX60_00420	720	814	651	746	622	515	85	1813	1080	1427	815	753	851	604	671	654	577	691	876	789	669	664	693	710.6	685	1.49079	1.46905	1.29288	1.48368	1.19062	1.271	0.111247	1.94209	1.66098	1.59917	1.17209	1.22053	1.65458	1.19591	1.64055	1.41074	1.36929	1.45622	1.27602	1.51852	1.4215	1.26909	1.50451	amino acid transporter
ACX60_00425	3144	3422	1166	2960	3232	2849	255	6960	4631	6504	4849	2291	2007	1503	1205	1636	1618	1565	2213	2032	1578	1730	1604	2784.8	1710	3.34068	3.16929	1.18835	3.02107	3.17486	3.60829	0.171268	3.82605	3.65498	3.74042	3.57869	1.90568	2.00251	1.52718	1.5119	1.81102	1.97046	1.69252	1.65426	2.00695	1.72066	1.69683	1.78705	hypothetical protein
ACX60_00430	93	110	59	61	54	82	1	216	284	122	131	350	311	340	195	231	225	299	723	393	236	362	292	75.4	275.333	0.422411	0.435487	0.257038	0.266134	0.22675	0.443939	0.00287103	0.50757	0.95814	0.299916	0.41328	1.24449	1.32644	1.47676	1.04586	1.09308	1.17131	1.38226	2.31025	1.65922	1.10002	1.51776	1.39064
ACX60_00470	347	401	0	364	379	594	2302	1222	699	1258	1523	195	120	173	178	143	115	403	364	407	401	433	284	298.2	154	0.399296	0.402197	0.000357179	0.402332	0.403187	0.81472	1.67438	0.727488	0.597448	0.78349	1.21727	0.17566	0.129665	0.190367	0.241863	0.171431	0.15167	0.471995	0.29467	0.435331	0.473529	0.459932	0.34266	3,4-dihydroxy-2-butanone 4-phosphate synthase
ACX60_00480	493	520	0	439	394	554	1207	1225	1095	1157	824	225	157	260	164	300	175	316	159	396	293	346	306	369.2	213.5	0.519986	0.478054	0.000357179	0.444761	0.384187	0.696483	0.804704	0.668451	0.85786	0.660489	0.603659	0.18578	0.155496	0.262239	0.204255	0.32965	0.211553	0.339233	0.117981	0.388239	0.317139	0.336869	0.338412	phosphoserine phosphatase
ACX60_00485	273	265	0	292	406	195	1063	453	395	558	259	637	652	612	481	397	442	566	810	588	408	534	482	247.2	536.833	1.05121	0.889409	0.000357179	1.08001	1.44529	0.894988	2.58728	0.90243	1.12975	1.16291	0.692701	1.92016	2.35748	2.2535	2.18704	1.59259	1.95067	2.21824	2.19422	2.10457	1.61222	1.89805	1.94605	hypothetical protein
ACX60_00490	752	977	1090	835	595	767	0	1961	1116	1992	1281	803	605	626	405	589	419	808	1169	770	592	760	436	849.8	574.5	2.02513	2.29329	2.8155	2.15993	1.48134	2.462	0.000199455	2.73214	2.23233	2.90344	2.3961	1.69287	1.52991	1.61209	1.28788	1.65249	1.29326	2.21469	2.21472	1.92746	1.63604	1.88925	1.23112	SCP-2 sterol transfer family protein
ACX60_00495	278	294	0	411	322	319	0	765	224	685	451	298	291	233	285	210	195	305	280	206	324	240	75	261	252	0.809491	0.746181	0.000357179	1.14955	0.866812	1.10717	0.000199455	1.15244	0.484477	1.07956	0.912145	0.679291	0.795673	0.648787	0.979934	0.637051	0.650785	0.903928	0.57358	0.557563	0.968165	0.645088	0.228986	tyrosyl-tRNA deacylase
ACX60_00500	4281	4954	2816	4346	4969	4211	5119	8740	5646	9331	7235	3424	2031	2865	2205	2491	2183	2702	3997	2732	2687	2853	2298	4273.2	2533.17	3.6259	3.65727	2.28769	3.53572	3.89082	4.25121	2.74057	3.82976	3.55197	4.27747	4.25628	2.27027	1.61531	2.32046	2.20528	2.19802	2.11915	2.32929	2.38163	2.15086	2.33548	2.23056	2.0408	catalase
ACX60_00505	137	145	0	189	256	75	0	361	144	268	334	832	607	737	663	604	455	636	1149	719	627	774	710	145.4	649.667	0.364376	0.336145	0.000357179	0.482846	0.629464	0.237764	0.000199455	0.496736	0.284479	0.38579	0.617015	1.73231	1.51598	1.87446	2.08222	1.67361	1.387	1.72168	2.1499	1.77753	1.71133	1.90025	1.98001	ankyrin
ACX60_00510	973	1083	158	921	1001	899	1709	1591	1319	1746	1767	1560	911	1159	1086	1204	819	1206	1830	1276	1295	1257	1194	827.2	1123.17	1.03387	1.00302	0.161028	0.940003	0.983304	1.13859	1.14783	0.874605	1.04101	1.00412	1.30409	1.29762	0.908961	1.17765	1.3626	1.3328	0.997406	1.30427	1.36796	1.26027	1.41208	1.2329	1.33026	nicotinate phosphoribosyltransferase
ACX60_00515	1355	1614	1605	1246	1238	1423	2230	2786	2123	3113	2187	594	636	496	240	465	370	474	394	601	358	672	391	1411.6	466.833	2.06117	2.13997	2.34176	1.82058	1.74099	2.5801	2.1442	2.19253	2.39874	2.56296	2.3107	0.707349	0.908462	0.721499	0.431093	0.736912	0.645079	0.733872	0.421639	0.849785	0.55885	0.943594	0.623637	thiosulfate sulfurtransferase
ACX60_00525	2376	2952	2231	2819	2626	2412	2981	5079	2822	5945	3367	2436	2511	2226	1435	1924	1472	1844	2254	2296	1827	2011	1905	2600.8	2000.67	2.56263	2.77514	2.30798	2.92047	2.6184	3.1008	2.03229	2.83405	2.26076	3.4704	2.52234	2.05679	2.54309	2.29585	1.82758	2.16188	1.81963	2.02426	1.71026	2.30182	2.02216	2.00213	2.15434	lipase
ACX60_00530	825	689	1	909	894	1368	848	2376	2021	2411	2201	470	394	369	178	369	310	599	934	641	462	592	595	663.6	348.333	0.783655	0.570453	0.000911096	0.829378	0.785073	1.54887	0.509157	1.16763	1.42592	1.23953	1.45215	0.349495	0.351433	0.335179	0.199653	0.365162	0.337496	0.579115	0.624147	0.565964	0.45035	0.519079	0.592609	histidine kinase
ACX60_00535	275	295	0	309	367	530	3	1329	489	956	836	334	330	306	174	209	199	486	790	401	316	391	401	249.2	258.667	0.499626	0.467158	0.000357179	0.539248	0.616425	1.14774	0.00344523	1.24919	0.659902	0.940065	1.05497	0.475041	0.562991	0.531635	0.37329	0.395591	0.414383	0.898702	1.00974	0.6772	0.589165	0.655737	0.7639	chemotaxis protein CheY
ACX60_00540	647	623	575	744	813	765	2	1506	725	1307	642	338	168	258	211	213	207	336	479	279	188	216	145	680.4	232.5	1.24381	1.04392	1.06025	1.37385	1.44491	1.75294	0.00243032	1.49783	1.03525	1.35991	0.857242	0.508671	0.303272	0.474294	0.478978	0.426595	0.456094	0.657437	0.647818	0.498554	0.370888	0.383304	0.292278	TetR family transcriptional regulator
ACX60_00545	614	773	876	762	746	414	25	1342	1165	1252	1251	1127	547	849	847	770	734	773	1089	946	889	823	747	754.2	812.333	0.950811	1.04336	1.30114	1.13344	1.06799	0.764157	0.0244709	1.07515	1.34002	1.04934	1.34556	1.36622	0.795404	1.25722	1.5488	1.24224	1.30274	1.21835	1.18638	1.36169	1.41275	1.17643	1.2129	short-chain dehydrogenase
ACX60_00550	2036	2170	1869	2213	1940	1446	1164	4142	3094	3897	2937	2148	1666	1944	1581	1566	1220	1644	2388	1925	1752	1911	1911	2045.6	1687.5	1.92123	1.78481	1.69163	2.00586	1.69241	1.6264	0.694289	2.0221	2.16861	1.99031	1.92498	1.58675	1.47622	1.7542	1.76165	1.53951	1.31947	1.57896	1.58528	1.68847	1.69658	1.66458	1.89079	multidrug transporter MATE
ACX60_00555	2040	2630	514	2373	2559	2014	2665	4495	2387	4308	2657	2103	1361	1640	1245	1315	1210	1461	2546	1565	1438	1583	1497	2023.2	1479	2.28032	2.56242	0.551088	2.54789	2.64446	2.68337	1.88299	2.59947	1.98187	2.60632	2.06289	1.84025	1.42856	1.75303	1.64331	1.53136	1.5502	1.6622	2.00213	1.62607	1.64953	1.63338	1.75455	aminotransferase
ACX60_00560	1047	787	812	1053	940	893	4024	1580	1377	1913	1762	1761	1229	1448	1210	1364	1166	1230	1748	1589	1257	1606	1228	927.8	1363	1.03097	0.675467	0.766918	0.995968	0.855715	1.04811	2.50462	0.804908	1.00714	1.01953	1.20511	1.35747	1.13639	1.36348	1.40692	1.39927	1.31593	1.23274	1.2109	1.4544	1.2702	1.45977	1.26788	membrane protein
ACX60_00565	633	708	1	692	811	626	1	1548	1145	1406	868	881	802	774	607	701	542	970	1138	860	741	800	822	569	717.833	1.45033	1.41392	0.00219764	1.52295	1.71785	1.7096	0.00144826	1.83494	1.94861	1.74355	1.38135	1.5802	1.72549	1.69583	1.64224	1.67328	1.4233	2.26204	1.83431	1.83156	1.74228	1.69197	1.97476	hypothetical protein
ACX60_00570	349	371	0	323	498	227	725	727	392	532	544	1169	717	979	685	874	576	936	761	892	649	842	887	308.2	833.333	0.835233	0.773901	0.000357179	0.74251	1.10183	0.647537	1.09674	0.900131	0.696829	0.689098	0.904277	2.19013	1.6113	2.2405	1.93579	2.17912	1.57994	2.27995	1.28126	1.9843	1.59391	1.86009	2.2258	membrane protein
ACX60_00585	3921	5120	4106	4171	4288	3755	3960	8801	5790	7715	5750	5373	3931	4239	3025	4098	3706	4213	6237	4575	3609	4435	3635	4321.2	4062	1.6279	1.8528	1.63509	1.66336	1.64583	1.85822	1.03922	1.89039	1.78553	1.73362	1.65813	1.7463	1.53252	1.68295	1.483	1.77251	1.76348	1.78028	1.82169	1.76555	1.53764	1.69967	1.58239
ACX60_00590	2990	3408	5015	3172	3142	2311	2907	6553	4434	5795	3751	4169	3042	3351	2444	3009	2833	2845	4487	3040	2396	2722	2432	3545.4	3141.33	4.27598	4.24809	6.87905	4.35728	4.15405	3.93932	2.62781	4.84835	4.70997	4.48544	3.7259	4.66733	4.08506	4.58266	4.12715	4.48306	4.64352	4.14108	4.51429	4.04108	3.51632	3.5933	3.64676	transposase
ACX60_00595	589	738	441	784	606	592	0	1288	912	1183	627	373	370	293	218	296	379	261	605	367	397	392	300	631.6	321.5	2.39677	2.61757	1.72125	3.0644	2.27974	2.87137	0.000199455	2.71155	2.75654	2.60546	1.77215	1.18821	1.4138	1.14014	1.0475	1.25485	1.76761	1.08098	1.73195	1.38815	1.65783	1.47244	1.28001	transposase
ACX60_00600	390	466	0	384	463	389	977	899	504	795	582	325	326	324	325	291	278	336	482	365	229	374	261	340.6	311.5	2.76417	2.87882	0.000357179	2.61426	3.03377	3.28629	4.37702	3.29647	2.65331	3.04968	2.86512	1.80325	2.16966	2.19596	2.71999	2.14872	2.25829	2.42385	2.40334	2.40465	1.66561	2.44688	1.93963	hypothetical protein
ACX60_00605	2962	3333	1154	2789	3465	3009	205	6206	3357	6139	4669	3913	4389	3139	2836	2903	2898	3494	5976	3557	3487	3721	3422	2740.6	3346.33	1.56719	1.5371	0.585647	1.41744	1.69489	1.89765	0.0685608	1.69878	1.31931	1.75801	1.71586	1.62076	2.18061	1.58821	1.77186	1.60019	1.7574	1.8816	2.22442	1.74937	1.89333	1.81735	1.89844	peptidase, M23 family protein
ACX60_00610	114	120	0	88	43	58	678	188	39	161	97	360	338	310	388	286	351	294	439	455	340	431	367	73	338.833	0.182449	0.167397	0.000357179	0.135281	0.0636218	0.110642	0.685883	0.155662	0.0463616	0.13946	0.107827	0.451035	0.507957	0.474435	0.733251	0.476858	0.643842	0.478906	0.494276	0.676873	0.558408	0.636728	0.61586	hypothetical protein
ACX60_00630	230	251	1	200	305	166	3	505	86	307	275	568	628	490	516	474	340	511	991	624	513	531	495	197.4	502.667	0.452267	0.4302	0.00188608	0.377759	0.554458	0.389074	0.00372883	0.513745	0.12561	0.326733	0.375595	0.874355	1.15958	0.921388	1.19812	0.971031	0.76627	1.02272	1.37091	1.14054	1.03519	0.963834	1.02059	haloacid dehalogenase
ACX60_00635	285	404	641	296	316	337	1	567	381	477	331	376	397	295	169	296	340	360	308	353	368	441	348	388.4	312.167	1.03268	1.27594	2.22778	1.03022	1.05855	1.45548	0.00229037	1.0629	1.02542	0.935463	0.833046	1.06655	1.35078	1.02217	0.72309	1.11738	1.412	1.32767	0.785128	1.18893	1.36838	1.47503	1.32215	hypothetical protein
ACX60_00640	1292	1550	2156	1249	1443	1182	641	2302	1786	2510	1900	2898	2412	2348	2037	2010	1931	2174	2887	2487	2309	2402	2027	1538	2272.67	1.24096	1.29765	1.98626	1.15232	1.28134	1.35322	0.389168	1.1439	1.27419	1.30484	1.26756	2.17904	2.17544	2.15661	2.31031	2.01131	2.12575	2.1253	1.95079	2.2204	2.27591	2.12965	2.0414	hypothetical protein
ACX60_00645	586	589	1	700	739	616	250	1164	637	1486	1053	1058	1190	940	835	881	777	931	1342	1081	780	952	848	523	946.833	1.30105	1.13983	0.00212955	1.49283	1.51684	1.63017	0.350848	1.33702	1.05049	1.78567	1.62384	1.83888	2.48094	1.99573	2.1891	2.03778	1.97721	2.10383	2.09612	2.2309	1.77716	1.95107	1.97411	esterase
ACX60_00660	689	577	1	957	903	704	113	1562	872	1669	1150	814	674	693	435	556	271	642	880	741	763	594	596	625.4	573.833	0.879972	0.642325	0.00122502	1.17403	1.0662	1.07171	0.0912247	1.0321	0.827226	1.1537	1.02016	0.813854	0.808321	0.846373	0.65603	0.739796	0.396693	0.834548	0.790681	0.879686	1.00003	0.700288	0.798134	allantoicase
ACX60_00665	1351	1496	509	1405	1313	1082	1	2825	930	2715	1786	1526	1227	1169	1041	1049	621	972	1256	1240	977	1214	921	1214.8	1105.5	1.50624	1.45378	0.544313	1.50464	1.35333	1.43788	0.000704729	1.62947	0.770156	1.63831	1.38305	1.33188	1.28457	1.24632	1.37048	1.21843	0.793533	1.10299	0.985136	1.28505	1.11781	1.24939	1.07666	monooxygenase
ACX60_00670	1715	1756	1953	1725	1747	1312	2427	3472	2365	3803	2865	1170	1094	967	837	893	521	819	1438	997	707	938	848	1779.2	913.667	3.05139	2.72325	3.33295	2.94808	2.87361	2.78242	2.72953	3.19596	3.12552	3.66224	3.54061	1.62964	1.82778	1.64528	1.7585	1.65528	1.06245	1.48314	1.79995	1.64888	1.29089	1.54055	1.58201	ion channel protein Tsx
ACX60_00675	1888	2089	1384	2106	1802	1618	2	3546	2504	3548	2429	1417	1370	1202	979	1097	827	1208	895	1257	1225	996	963	1853.8	1148.67	1.78158	1.71819	1.25266	1.90888	1.57202	1.81986	0.00119294	1.73113	1.75507	1.81206	1.59203	1.04675	1.21394	1.08464	1.09086	1.07844	0.894425	1.16021	0.594148	1.10255	1.18625	0.867566	0.952815	uracil permease
ACX60_00680	257	261	0	380	393	351	0	473	197	654	447	770	762	671	513	509	524	629	1039	583	488	670	605	258.2	624.833	1.02636	0.908528	0.000357179	1.4577	1.45098	1.67083	0.000199455	0.97728	0.584376	1.41362	1.23993	2.40731	2.85758	2.56254	2.41919	2.11775	2.39848	2.55674	2.91913	2.1642	1.99998	2.46993	2.5334	hydroxyisourate hydrolase
ACX60_00685	405	535	35	401	468	445	2113	613	583	831	737	955	806	815	588	851	533	830	719	915	811	1088	806	368.8	758	1.03862	1.19588	0.0860923	0.987791	1.10956	1.36025	3.42521	0.813304	1.11053	1.15343	1.31278	1.91725	1.94094	1.99866	1.78059	2.27363	1.56663	2.16645	1.29718	2.18114	2.13433	2.57557	2.16729	OHCU decarboxylase
ACX60_00690	1312	1562	2726	1461	1561	1259	786	2644	1858	2639	1828	2169	1461	1712	1323	1528	1261	1630	2174	1857	1350	1865	1434	1724.4	1575.67	1.75379	1.81993	3.49512	1.87591	1.92907	2.00598	0.664126	1.8285	1.84479	1.90928	1.69723	2.26974	1.83387	2.1884	2.08828	2.12792	1.93194	2.21767	2.04443	2.30736	1.85189	2.30125	2.00989	allantoinase
ACX60_00695	198	292	545	181	350	240	1772	225	448	491	99	311	271	344	254	311	318	296	325	281	256	284	311	313.2	301.5	0.72974	0.938027	1.9266	0.640765	1.19254	1.05432	4.12811	0.429017	1.22642	0.979427	0.25343	0.897296	0.937879	1.21238	1.1054	1.19413	1.34328	1.11035	0.842666	0.962651	0.968233	0.966189	1.20183	ribosomal subunit interface protein
ACX60_00700	290	268	1	254	237	93	0	402	604	469	369	579	576	470	432	495	379	257	532	376	250	431	157	210	488.5	0.686392	0.55289	0.00227022	0.577465	0.51859	0.26237	0.000199455	0.492255	1.06187	0.600807	0.606626	1.07282	1.28018	1.06378	1.20738	1.22058	1.02813	0.619119	0.88584	0.827222	0.607228	0.941656	0.389631	ankyrin
ACX60_00705	965	1113	1231	953	1112	174	1	308	150	461	192	1064	820	871	779	838	829	169	127	160	115	137	138	1074.8	866.833	1.62294	1.63155	1.98576	1.53952	1.72895	0.348804	0.00106307	0.267988	0.187381	0.419628	0.224283	1.40084	1.29498	1.40079	1.54703	1.46827	1.59796	0.289287	0.150262	0.250124	0.198477	0.212685	0.243352	hypothetical protein
ACX60_00710	1707	1532	523	1642	1679	1183	2532	2326	1411	3009	1658	2257	1992	1824	1561	1659	1320	1469	1836	1649	1254	1314	1225	1416.6	1768.83	1.21386	0.949559	0.356721	1.12156	1.10379	1.00271	1.1381	0.855722	0.745279	1.15809	0.818914	1.25643	1.33014	1.24033	1.31075	1.22904	1.07583	1.06322	0.918492	1.08997	0.915099	0.862521	0.913376	thiol:disulfide interchange protein
ACX60_00715	1111	865	0	1140	1301	950	727	2374	1510	2131	1920	2019	1949	1771	1566	1564	1251	1830	2367	1925	1512	1913	1799	883.4	1686.67	1.20128	0.815222	0.000357179	1.184	1.3005	1.22436	0.496878	1.32801	1.21273	1.2471	1.44196	1.70899	1.97887	1.83117	1.99943	1.76179	1.55033	2.01395	1.80052	1.93473	1.67772	1.90935	2.03958	diguanylate cyclase
ACX60_00720	578	638	184	581	670	588	150	992	571	925	735	1939	1647	1601	1072	1381	1293	1486	2127	1693	1591	1536	1419	530.2	1488.83	0.818428	0.787413	0.249898	0.790217	0.877059	0.992399	0.134254	0.726697	0.600546	0.708895	0.72287	2.14933	2.18988	2.16782	1.79239	2.0372	2.09839	2.1416	2.1188	2.22828	2.31185	2.00763	2.10676	esterase
ACX60_00725	57	105	0	68	31	12	0	79	33	143	39	635	264	446	288	456	475	479	437	473	253	468	432	52.2	427.333	0.168254	0.270152	0.000357179	0.192804	0.0845966	0.0422209	0.000199455	0.120644	0.0723538	0.228461	0.0799603	1.46736	0.731759	1.25894	1.00385	1.4023	1.60701	1.4391	0.907486	1.29781	0.766385	1.27519	1.33707	hypothetical protein
ACX60_00730	510	568	275	528	618	443	2013	892	544	880	678	792	434	570	500	607	322	654	768	681	561	529	572	499.8	537.5	1.87963	1.82465	0.97214	1.86919	2.10568	1.94609	4.68955	1.70081	1.48922	1.75539	1.73561	2.28507	1.50199	2.00889	2.17599	2.33066	1.36017	2.45328	1.99128	2.33297	2.12179	1.7997	2.21044	arsenate reductase
ACX60_00735	1448	1461	1078	1563	1231	1311	1173	2446	1333	2699	2056	1963	1349	1502	1226	1188	952	1274	1430	1460	1175	1561	1271	1356.2	1363.33	2.2668	1.99353	1.61866	2.35028	1.78157	2.44626	1.16072	1.98102	1.55	2.28683	2.23556	2.40567	1.98303	2.2485	2.26631	1.93753	1.70811	2.02992	1.57488	2.1245	1.88764	2.25573	2.08626	DNA-(apurinic or apyrimidinic site) lyase
ACX60_00740	59	39	198	84	99	85	0	288	238	253	142	81	54	75	78	88	92	78	98	116	95	99	36	95.8	78	0.117087	0.0674608	0.376891	0.160123	0.181633	0.201063	0.000199455	0.295692	0.350827	0.271748	0.195734	0.125839	0.10063	0.142331	0.182783	0.18194	0.209258	0.15755	0.136821	0.213981	0.193472	0.181357	0.07491	orotate phosphoribosyltransferase
ACX60_00745	170	252	0	191	167	109	0	333	271	434	313	493	458	338	498	382	291	454	852	502	595	601	306	156	410	1.13036	1.46049	0.000357179	1.21989	1.02657	0.863878	0.000199455	1.14552	1.33843	1.56188	1.44555	2.56619	2.85963	2.14914	3.91006	2.64618	2.21768	3.0725	3.98545	3.10265	4.05997	3.68879	2.13339	hypothetical protein
ACX60_00750	2164	2812	112	2368	2392	2514	1974	4939	2462	3754	3089	4302	2786	3463	2795	3246	2948	3378	5169	3657	3453	3598	3083	1969.6	3256.67	1.27521	1.44434	0.0633047	1.34037	1.30313	1.76582	0.735287	1.50575	1.07763	1.19731	1.26434	1.98458	1.54163	1.95145	1.94488	1.99279	1.99108	2.02606	2.14289	2.00313	2.08814	1.95716	1.90493	ligand-gated channel protein
ACX60_00755	67	126	1	90	132	67	0	197	147	234	21	376	378	290	455	305	233	361	318	361	294	370	370	83.2	339.5	0.407671	0.668244	0.00583617	0.526011	0.742524	0.485922	0.000199455	0.620141	0.664371	0.770617	0.0887513	1.791	2.15974	1.68738	3.26912	1.9334	1.6249	2.23568	1.36123	2.04175	1.83577	2.07815	2.36057	hypothetical protein
ACX60_00760	164	277	0	198	305	104	0	122	2	82	6	246	221	170	197	177	160	109	115	134	110	66	36	188.8	195.167	0.2241	0.32992	0.000357179	0.259885	0.385301	0.16939	0.000199455	0.0862478	0.00202996	0.0606457	0.00569469	0.263152	0.283574	0.22214	0.31787	0.251976	0.250585	0.151598	0.110552	0.170202	0.154251	0.0832499	0.05158	glutathione synthetase
ACX60_00805	1928	1991	1773	1833	2048	1755	10197	3960	2533	3492	2882	954	853	827	620	777	795	883	1901	1072	927	1030	918	1914.6	804.333	3.59395	3.23494	3.17005	3.28205	3.52936	3.89941	12.0149	3.819	3.50718	3.52311	3.73146	1.39215	1.4931	1.47418	1.36471	1.50895	1.69851	1.6753	2.49296	1.85746	1.7733	1.77232	1.79427	peptidase M23
ACX60_00820	240	80	0	260	318	164	0	543	510	386	339	270	261	184	174	182	227	234	419	199	208	252	262	179.6	216.333	1.13819	0.33069	0.000357179	1.18439	1.39422	0.927048	0.000199455	1.33227	1.79651	0.990779	1.11666	1.00239	1.1623	0.834448	0.974397	0.89921	1.23385	1.1295	1.39793	0.877233	1.01228	1.10317	1.30282	hypothetical protein
ACX60_00825	318	342	0	294	303	310	127	666	625	497	349	603	470	564	303	440	442	549	939	537	214	465	480	251.4	470.333	0.713395	0.668742	0.000357179	0.633531	0.628416	0.828937	0.180091	0.772977	1.04146	0.603458	0.543812	1.05899	0.990092	1.20993	0.802658	1.02836	1.13648	1.25355	1.48196	1.11979	0.492667	0.962934	1.12908	membrane protein
ACX60_00830	5761	6007	5242	5976	6558	4934	5435	11974	8050	12124	9948	4273	3777	3632	2953	3229	2514	3536	5792	3626	3171	3746	3121	5908.8	3396.33	3.44683	3.13263	3.00824	3.4344	3.6274	3.51866	2.05545	3.70639	3.57747	3.92605	4.13407	2.00137	2.12199	2.07801	2.08627	2.01269	1.72395	2.15328	2.43792	2.01655	1.94695	2.06886	1.95792	ligand-gated channel protein
ACX60_00835	830	963	661	814	978	525	1	1613	961	1798	1178	1841	1607	1602	1222	1487	1234	1566	1710	1624	1575	1669	1064	849.2	1498.83	1.34335	1.35853	1.02614	1.26548	1.46337	1.01281	0.00102305	1.35063	1.1553	1.57503	1.32427	2.33259	2.44232	2.47944	2.33544	2.50733	2.28909	2.57971	1.94705	2.4432	2.61595	2.4935	1.80565	beta-lactamase
ACX60_00840	497	466	0	454	576	511	1531	880	679	993	808	527	493	481	441	543	438	428	901	545	504	697	561	398.6	487.167	1.75644	1.43547	0.000357179	1.54117	1.88192	2.15256	3.42009	1.60898	1.7824	1.89939	1.9834	1.45801	1.63606	1.62556	1.84035	1.99924	1.77414	1.53953	2.24012	1.79033	1.82787	2.2738	2.07884	ferredoxin
ACX60_00860	1851	1845	653	1920	1875	1494	1684	3601	2577	3644	2485	2417	2045	2007	1140	1767	1354	1868	2241	2147	1743	2224	2019	1628.8	1788.33	1.407	1.2224	0.476097	1.40187	1.31763	1.35362	0.809125	1.41612	1.45499	1.49918	1.31201	1.43826	1.45968	1.45887	1.02324	1.39931	1.17962	1.44522	1.19839	1.51698	1.35964	1.5605	1.60918	recombinase RecJ
ACX60_00865	742	710	0	855	617	709	6272	1519	1456	1529	1599	1367	931	1202	982	971	706	1151	1748	1160	1157	1134	909	584.8	1026.5	1.2479	1.04079	0.000357179	1.38121	0.959317	1.42128	6.66755	1.32167	1.81884	1.39178	1.86786	1.79977	1.47028	1.93312	1.95017	1.70131	1.36087	1.97023	2.06817	1.8134	1.99685	1.76047	1.60295	membrane protein
ACX60_00870	67	83	0	77	87	40	0	246	125	83	164	83	50	91	62	46	5	138	10	77	29	107	37	62.8	56.1667	0.092732	0.10013	0.000357179	0.102368	0.111321	0.065989	0.000199455	0.176149	0.128506	0.0621757	0.157659	0.0899302	0.064983	0.120441	0.101328	0.0663285	0.0079316	0.194402	0.00973697	0.0990616	0.0411898	0.136703	0.0536953	peptide chain release factor 2
ACX60_00875	582	423	925	499	548	419	0	1196	767	805	500	482	328	329	275	292	358	269	274	294	306	429	325	595.4	344	2.48592	1.57483	3.78965	2.0473	2.16394	2.13321	0.000199455	2.64292	2.43342	1.861	1.48339	1.6117	1.31557	1.34381	1.38702	1.29937	1.7526	1.16945	0.823348	1.16727	1.34129	1.69146	1.45555	ArsR family transcriptional regulator
ACX60_00880	1073	1179	1106	1247	1344	1120	2	2217	1392	2316	1710	2365	1690	1856	1337	1633	1275	1683	2421	1825	1440	1917	1580	1189.8	1692.67	1.30823	1.25294	1.2934	1.46039	1.51491	1.62765	0.00154135	1.39843	1.26061	1.52831	1.44811	2.2573	1.93485	2.16393	1.92487	2.07424	1.78169	2.08851	2.07658	2.06827	1.80171	2.15749	2.01986	NADH:flavin oxidoreductase
ACX60_00890	486	557	0	621	552	429	14	1001	566	959	567	1293	1199	1132	773	1014	858	1102	1361	1206	963	1127	969	443.2	1044.83	0.886723	0.885801	0.000357179	1.08833	0.931091	0.932965	0.016146	0.944876	0.767054	0.947017	0.718546	1.84681	2.05421	1.97505	1.66539	1.92742	1.79422	2.04644	1.74694	2.04531	1.80308	1.89809	1.85377	16S rRNA methyltransferase
ACX60_00895	1352	1495	0	1515	1541	1138	2234	2746	1820	2776	1089	1184	716	1127	898	987	564	994	1232	1180	1037	1083	806	1180.6	912.667	1.7796	1.7152	0.000357179	1.91547	1.87521	1.78543	1.85871	1.86997	1.7794	1.97766	0.995618	1.22003	0.884978	1.41856	1.39574	1.35347	0.850864	1.33167	1.14084	1.44373	1.40075	1.31587	1.1124	transporter
ACX60_00900	888	1040	2	1105	991	1049	914	1743	1395	1881	1374	397	406	344	367	365	215	425	655	385	282	441	233	805.2	349	1.99212	2.0336	0.00430354	2.38113	2.05531	2.80501	1.29609	2.02297	2.32453	2.28391	2.14097	0.697214	0.855271	0.737973	0.972196	0.853068	0.552812	0.970418	1.03374	0.80283	0.649216	0.913235	0.548074	hypothetical protein
ACX60_00905	1899	1692	2404	2129	1830	1618	555	3413	2219	3942	2561	3409	2581	2818	1794	2224	1952	2622	3148	2696	2432	2533	2291	1990.8	2463	1.25685	0.976088	1.52611	1.35348	1.11973	1.27642	0.232186	1.16865	1.09087	1.41209	1.1773	1.76628	1.60406	1.78353	1.40206	1.53349	1.48073	1.76628	1.46576	1.65859	1.65181	1.54752	1.58988	acetyl-CoA synthetase
ACX60_00910	385	502	0	413	377	348	9	892	683	719	704	825	511	512	603	488	422	721	849	683	536	641	460	335.4	560.167	0.916289	1.04137	0.000357179	0.944146	0.829497	0.987205	0.0135394	1.09831	1.2074	0.926164	1.16376	1.53708	1.142	1.16525	1.69463	1.20998	1.15112	1.74652	1.4215	1.51096	1.3091	1.40822	1.14791	isochorismatase
ACX60_00915	366	509	581	414	550	139	1	784	524	686	519	595	594	523	530	551	327	433	791	647	488	552	671	484	520	1.14315	1.3857	1.74056	1.24205	1.58813	0.517478	0.00197427	1.26685	1.21565	1.15966	1.12592	1.45482	1.74214	1.56207	1.95471	1.79292	1.17059	1.3765	1.73807	1.87839	1.56415	1.59148	2.19747	transcriptional regulator
ACX60_00920	458	694	2	511	561	335	1	830	599	865	447	1191	801	899	785	796	581	839	1135	974	722	976	831	445.2	842.167	0.53129	0.701706	0.0022253	0.569383	0.601632	0.463199	0.000733248	0.498119	0.51612	0.543087	0.360159	1.08156	0.872516	0.997252	1.07528	0.961982	0.772464	0.990592	0.926256	1.05023	0.859489	1.0451	1.01076	alkanesulfonate monooxygenase
ACX60_00925	241	241	1	287	229	241	2	789	394	681	360	1706	1404	1524	1097	1223	1094	1206	2037	1455	1121	1446	1276	199.8	1341.33	0.421813	0.367663	0.00167879	0.482506	0.370545	0.502779	0.00221268	0.714447	0.512221	0.645116	0.437649	2.33752	2.30752	2.55075	2.26723	2.23006	2.19461	2.14841	2.50821	2.36715	2.01347	2.33621	2.34171	NADH-dependent FMN reductase
ACX60_00930	457	364	6	531	420	378	179	804	787	953	431	1203	1052	1105	950	942	744	932	879	1081	731	1065	733	355.6	999.333	0.90693	0.629634	0.0114209	1.01221	0.770564	0.894141	0.224541	0.825473	1.16009	1.02362	0.594094	1.86894	1.96041	2.097	2.22621	1.94758	1.69226	1.88252	1.2272	1.99408	1.48872	1.95096	1.52525	LuxR family transcriptional regulator
ACX60_00935	944	1117	603	1057	899	745	0	1936	1851	1601	1227	1593	1268	1150	960	1242	989	1084	1993	1261	969	1483	964	924	1200.33	1.58762	1.63741	0.972716	1.70753	1.39777	1.49344	0.000199455	1.6845	2.31228	1.45732	1.43331	2.09731	2.00249	1.84949	1.90648	2.17613	1.90637	1.85555	2.35804	1.97129	1.67239	2.30228	1.69994	hypothetical protein
ACX60_00940	2570	3176	3141	2737	2470	1984	4322	5283	3600	5794	2930	4714	3530	4148	2914	3526	2758	3577	3372	3633	2609	3467	2899	2818.8	3598.33	0.948	1.02114	1.11131	0.969768	0.842314	0.872315	1.00773	1.0082	0.986361	1.15675	0.750694	1.36125	1.22271	1.46316	1.26926	1.35502	1.16602	1.34295	0.875048	1.24566	0.987612	1.18051	1.12125	histidine kinase
ACX60_00945	603	1051	0	590	698	520	1437	1555	945	1077	1298	583	586	481	453	513	439	410	659	495	505	507	351	588.4	509.167	2.34288	3.5593	0.000357179	2.20192	2.50721	2.4082	3.52918	3.12574	2.72724	2.26483	3.5029	1.77327	2.13799	1.78713	2.07834	2.07653	1.95494	1.62137	1.80131	1.78771	2.01354	1.81837	1.42995	membrane protein
ACX60_00950	2233	2381	205	2313	2283	1710	1528	4218	3054	3769	3267	3535	2991	2747	2058	2582	1761	2546	3933	2735	2534	2735	2304	1883	2612.33	1.67956	1.56097	0.147895	1.67109	1.5875	1.53306	0.726465	1.64136	1.70622	1.53434	1.70677	2.08146	2.11251	1.97581	1.82783	2.02325	1.51811	1.94909	2.08113	1.91216	1.95592	1.89891	1.81706	acetate permease
ACX60_00955	636	664	0	597	566	409	2381	821	629	1136	1664	879	543	735	642	657	744	827	907	748	808	806	712	492.6	700	1.18556	1.07885	0.000357179	1.06895	0.9754	0.90875	2.80549	0.791767	0.87091	1.14612	2.15446	1.2827	0.950472	1.31018	1.41314	1.2759	1.58955	1.56905	1.18944	1.29606	1.54566	1.38689	1.39163	ion channel
ACX60_00960	1719	1489	747	1828	1942	1659	10	4347	2114	3739	3118	1759	1452	1465	1359	1311	1131	1695	2713	2028	1831	1977	1824	1545	1412.83	1.12731	0.85112	0.469873	1.15149	1.17738	1.29679	0.00414525	1.47484	1.02974	1.32712	1.42024	0.903035	0.894145	0.91872	1.05238	0.895688	0.850091	1.13137	1.25166	1.23622	1.23223	1.19678	1.25421	choline transporter
ACX60_00965	2137	2615	2392	2629	2376	1921	2377	4728	3543	4594	2793	1351	927	1114	810	888	808	799	1759	1004	931	884	805	2429.8	983	3.06631	3.27049	3.29204	3.62343	3.1518	3.28545	2.15588	3.50976	3.77607	3.56771	2.78357	1.51754	1.24901	1.52854	1.3724	1.32743	1.3288	1.16688	1.7756	1.33907	1.37088	1.17086	1.21112	membrane protein
ACX60_00970	2852	3184	532	3049	3195	2483	4947	5349	2908	5489	3591	2735	2780	2197	1794	1924	1718	2058	3154	2280	1983	2237	2243	2562.4	2191.33	2.15646	2.09843	0.385831	2.21446	2.23339	2.23782	2.36439	2.09244	1.63322	2.24633	1.88594	1.61891	1.97384	1.58855	1.60177	1.5156	1.48885	1.58381	1.67773	1.60246	1.53869	1.56134	1.77828	diguanylate cyclase
ACX60_00975	4055	3872	2608	4215	4321	3319	1534	7603	5883	7155	5413	6528	4654	5146	4364	4723	3569	5080	5679	5359	4464	5162	4355	3814.2	4830.67	1.8457	1.53616	1.1386	1.84283	1.81826	1.80067	0.441348	1.79038	1.98897	1.76266	1.71131	2.32607	1.98917	2.23986	2.34553	2.23963	1.86189	2.35343	1.81849	2.26733	2.08513	2.16885	2.07845	excinuclease ABC subunit A
ACX60_00980	605	586	973	737	711	518	3583	1128	838	1357	939	945	914	891	570	640	822	772	1106	837	795	822	727	722.4	797	1.29637	1.09446	1.99977	1.51691	1.40846	1.323	4.85295	1.25047	1.33376	1.57377	1.39753	1.58518	1.83906	1.82571	1.44223	1.4287	2.01875	1.68368	1.66724	1.66709	1.74815	1.62587	1.63339	TetR family transcriptional regulator
ACX60_00985	454	400	0	487	714	243	0	915	907	744	717	1993	1079	1698	990	1554	1094	1424	1840	1554	1041	1542	1049	411	1401.33	0.599421	0.460326	0.000357179	0.617622	0.871518	0.382419	0.000199455	0.62501	0.889491	0.531663	0.65753	2.05995	1.33774	2.14384	1.54346	2.13754	1.6555	1.91361	1.70908	1.90716	1.41047	1.87932	1.45222	NADPH:quinone oxidoreductase
ACX60_00990	502	550	625	546	552	780	0	1113	1139	1298	708	501	402	376	315	387	404	536	507	465	244	432	502	555	397.5	1.83442	1.75182	2.19063	1.91649	1.86482	3.39741	0.000199455	2.10417	3.09156	2.56719	1.79701	1.4332	1.37942	1.3139	1.35923	1.47331	1.69205	1.99355	1.30339	1.57946	0.915004	1.4572	1.92344	hypothetical protein
ACX60_00995	691	768	1218	695	757	635	264	1205	486	1343	958	636	541	501	345	443	429	508	509	511	429	495	585	825.8	482.5	2.61393	2.53225	4.41933	2.52533	2.64737	2.86317	0.631255	2.35827	1.36556	2.74967	2.51711	1.88341	1.92171	1.81231	1.54106	1.74585	1.85999	1.9559	1.35458	1.79679	1.66537	1.72847	2.32034	membrane protein
ACX60_01000	244	258	1097	308	172	128	1	794	225	403	494	2471	1655	1982	1753	1925	1363	2024	2962	2009	1889	2188	1843	415.8	1858.17	0.466983	0.430388	2.01377	0.566212	0.304327	0.291996	0.00120975	0.786178	0.319854	0.417449	0.656687	3.70217	2.97429	3.62739	3.96166	3.83822	2.98981	3.94265	3.98809	3.57397	3.71005	3.86544	3.69842	TenA family transcriptional regulator
ACX60_01005	1362	1394	1119	1536	1342	815	3279	2752	2088	2765	1836	2345	1542	1893	1616	1758	1519	1716	2356	1911	1692	1897	1350	1350.6	1778.83	1.62376	1.44856	1.27958	1.75895	1.4791	1.15813	2.47098	1.69739	1.84898	1.78413	1.52033	2.18856	1.72625	2.15811	2.27494	2.18348	2.07557	2.08222	1.976	2.1177	2.07005	2.08762	1.68755	hypothetical protein
ACX60_01010	465	458	10	534	671	246	29	584	409	432	524	486	491	350	333	307	405	258	222	239	258	283	337	427.6	395.333	0.439754	0.37753	0.00907088	0.485082	0.586652	0.277299	0.0173356	0.285732	0.287301	0.22112	0.344198	0.359803	0.436026	0.316522	0.371865	0.30247	0.438983	0.248338	0.147699	0.210094	0.250388	0.247049	0.334169	MFS transporter
ACX60_01020	220	457	1	295	267	443	32	656	244	851	308	311	143	204	169	226	120	242	275	242	182	225	257	248	195.5	0.8786	1.59079	0.00383055	1.13164	0.985783	2.10877	0.0807798	1.35538	0.723796	1.83944	0.854357	0.972302	0.536265	0.779072	0.796966	0.940296	0.54927	0.983672	0.772627	0.898346	0.745894	0.829453	1.07617	branched-chain amino acid transport
ACX60_01025	441	405	763	394	376	358	8	681	441	765	724	911	629	718	470	685	494	695	784	793	746	629	696	475.8	651.167	0.818511	0.655195	1.35833	0.702425	0.645172	0.792001	0.00938557	0.653917	0.607971	0.768484	0.933351	1.32366	1.09625	1.27435	1.03007	1.32454	1.05087	1.31292	1.0237	1.3681	1.4209	1.07765	1.35449	branched-chain amino acid ABC transporter permease
ACX60_01030	129	130	0	123	140	128	0	301	217	456	154	311	200	288	217	290	207	238	166	285	227	296	245	104.4	252.167	0.303655	0.266725	0.000357179	0.278108	0.304663	0.359134	0.000199455	0.366561	0.379409	0.580955	0.251786	0.57309	0.442074	0.648279	0.603163	0.711174	0.558466	0.570209	0.274895	0.623584	0.548344	0.643166	0.604695	DNA-binding protein
ACX60_01035	2471	2786	3504	2649	3005	2344	3125	4490	3756	4993	3671	3399	2396	2824	2205	2682	1667	2415	3641	2822	2538	2687	2267	2883	2528.83	2.21044	2.17228	3.00651	2.27617	2.48515	2.49931	1.76702	2.07798	2.49568	2.41743	2.28092	2.38029	2.01264	2.41574	2.32916	2.49949	1.70914	2.19882	2.29137	2.34651	2.32988	2.21878	2.12636	gamma-aminobutyrate transporter
ACX60_01040	1366	1807	122	1802	1665	1329	3	3128	1451	2425	2569	2029	1670	1731	1012	1569	1245	1342	2151	1617	1624	1598	1566	1352.4	1542.67	1.17549	1.35537	0.100698	1.4895	1.3246	1.36317	0.00163183	1.3926	0.927459	1.12945	1.53551	1.36686	1.34946	1.42444	1.02833	1.40663	1.22793	1.17541	1.3022	1.29342	1.43414	1.26937	1.413	DNA-binding protein
ACX60_01045	854	937	841	1232	1212	787	4	2398	938	1871	1790	1119	859	889	510	759	538	680	633	733	742	651	686	1015.2	779	0.852641	0.815413	0.805374	1.18151	1.1187	0.936569	0.00252437	1.23865	0.695615	1.01104	1.24131	0.874603	0.805334	0.848769	0.601261	0.789474	0.61564	0.691009	0.444612	0.680256	0.760238	0.599971	0.718145	4-aminobutyrate aminotransferase
ACX60_01050	384	365	1193	397	410	247	1	677	495	526	551	301	90	300	96	250	150	338	472	337	296	333	285	549.8	197.833	0.342085	0.283416	1.01938	0.339712	0.337666	0.262274	0.000563102	0.312018	0.327541	0.253615	0.340937	0.209914	0.0752869	0.255566	0.100985	0.232022	0.153154	0.306468	0.29581	0.279056	0.270602	0.273834	0.266212	succinate-semialdehyde dehydrogenase
ACX60_01055	585	468	0	635	582	487	2147	1349	720	842	604	991	595	741	646	689	690	746	994	825	632	725	703	454	725.333	0.774761	0.540241	0.000357179	0.807799	0.712585	0.768772	1.79733	0.924301	0.708276	0.603548	0.555609	1.02744	0.739952	0.938446	1.01025	0.950646	1.04736	1.00558	0.92612	1.01561	0.858946	0.88632	0.976219	LysR family transcriptional regulator
ACX60_01060	585	664	17	633	579	411	52	1114	771	1053	557	1297	899	977	754	1017	676	983	1834	956	872	1019	891	495.6	936.667	1.20546	1.1926	0.0335999	1.2529	1.103	1.00947	0.0677305	1.1876	1.18007	1.17439	0.797209	2.09223	1.73953	1.92518	1.83465	2.18326	1.59654	2.06166	2.65867	1.83111	1.84395	1.93826	1.9251	hypothetical protein
ACX60_01065	1507	1834	1031	1640	1575	1485	2	3315	1776	3189	2024	1383	1374	1245	1123	1164	1044	1183	1508	1332	1430	1103	1371	1517.4	1222.17	2.2293	2.36474	1.46287	2.33032	2.15396	2.61841	0.00187012	2.53704	1.95144	2.55327	2.07963	1.60158	1.9086	1.76118	1.96164	1.79389	1.77007	1.78117	1.56937	1.83155	2.17084	1.50616	2.12653	quercetin 2,3-dioxygenase
ACX60_01070	3070	2977	2893	3521	3055	4700	5042	11525	6648	11255	7299	603	576	424	498	467	393	642	764	878	715	804	909	3103.2	493.5	3.05095	2.57872	2.75764	3.36109	2.80678	5.56738	3.16726	5.92552	4.90733	6.05382	5.03825	0.469122	0.537518	0.402941	0.5844	0.483505	0.447636	0.649379	0.534144	0.811055	0.729188	0.737553	0.947196	monoamine oxidase
ACX60_01075	497	915	2035	551	708	470	526	1097	835	1224	781	1101	857	949	827	890	670	930	1457	1012	1047	897	1034	941.2	882.333	0.775214	1.24399	3.04455	0.825533	1.02094	0.873816	0.518604	0.885241	0.967408	1.03332	0.846129	1.34439	1.25522	1.4155	1.5232	1.44625	1.19778	1.47644	1.5988	1.46726	1.6759	1.29151	1.69109	methyltransferase
ACX60_01080	385	456	0	452	420	531	0	956	1019	848	378	273	430	335	261	253	168	269	342	301	284	243	270	342.6	286.667	1.16854	1.20636	0.000357179	1.31777	1.17851	1.92103	0.000199455	1.50117	2.29728	1.39305	0.796882	0.64866	1.22553	0.972313	0.935421	0.8	0.584423	0.831	0.730259	0.849197	0.884581	0.680815	0.859262	aldehyde-activating protein
ACX60_01085	339	582	11	456	525	258	3	719	829	903	470	716	531	645	566	554	585	563	875	738	482	722	413	382.6	599.5	1.14175	1.70854	0.0355351	1.47521	1.63468	1.03573	0.00638672	1.25282	2.07388	1.64607	1.09949	1.88781	1.67935	2.07736	2.25099	1.94388	2.25821	1.92996	2.07324	2.31041	1.66593	2.24466	1.45849	peptide signal protein
ACX60_01095	2355	2235	2000	2525	2369	2025	789	4628	3571	4663	3619	1656	1064	1395	1058	1171	807	1141	1401	1356	1315	1315	1052	2296.8	1191.83	2.44198	2.02003	1.98918	2.51495	2.271	2.50283	0.517145	2.48275	2.75042	2.617	2.60651	1.34426	1.03602	1.38326	1.29545	1.26501	0.959092	1.20421	1.02202	1.30698	1.39931	1.25868	1.14379	membrane protein
ACX60_01100	326	434	0	430	443	255	1	669	344	838	582	845	976	662	499	652	550	632	1125	785	731	678	739	326.6	697.333	0.457089	0.530399	0.000357179	0.579121	0.574233	0.426167	0.000886273	0.485287	0.358261	0.635938	0.566795	0.927496	1.28501	0.887606	0.826168	0.952398	0.883857	0.901918	1.1097	1.02309	1.05181	0.877513	1.08644	transcriptional regulator
ACX60_01105	682	801	15	851	923	653	0	1388	923	1604	1077	1676	1042	1496	1170	1302	1123	1515	2327	1396	1382	1641	1195	654.4	1301.5	0.991817	1.01533	0.0209234	1.18876	1.24094	1.13192	0.000199455	1.0443	0.997027	1.26252	1.08789	1.90807	1.42295	2.08045	2.00918	1.97263	1.87182	2.24247	2.38074	1.88709	2.06249	2.20291	1.8222	permease
ACX60_01110	312	329	315	284	316	220	794	724	301	537	506	1510	1092	1132	1150	1173	1008	1166	1932	1079	1120	1310	1048	311.2	1177.5	0.541672	0.49786	0.524549	0.473607	0.50719	0.455262	0.871339	0.650294	0.388156	0.504596	0.610173	2.05226	1.78024	1.87935	2.35757	2.12162	2.00576	2.06038	2.35971	1.74126	1.99543	2.09939	1.90776	hypothetical protein
ACX60_01115	764	819	1894	660	778	686	4	1455	940	1511	939	738	568	597	456	680	335	627	824	647	495	730	505	983	562.333	2.51407	2.34908	5.97803	2.08615	2.36682	2.6907	0.00832012	2.47706	2.29758	2.69114	2.1462	1.90114	1.75512	1.87862	1.77188	2.33121	1.26347	2.1	1.90757	1.97901	1.67158	2.21742	1.74243	hypothetical protein
ACX60_01120	1120	1385	1	1320	1125	828	1896	2535	1328	1887	1543	1272	921	865	709	866	835	946	1280	907	643	853	706	990.2	911.333	1.44329	1.55567	0.00123603	1.63391	1.34027	1.27181	1.5444	1.69007	1.27114	1.31612	1.38109	1.28321	1.11448	1.06594	1.07887	1.16263	1.23327	1.24078	1.16042	1.08644	0.850325	1.01467	0.953941
ACX60_01125	191	324	0	289	282	131	0	442	328	425	292	368	178	242	180	261	88	274	290	326	280	280	189	217.2	219.5	0.273148	0.403867	0.000357179	0.39699	0.372834	0.223302	0.000199455	0.327021	0.348414	0.328958	0.290046	0.411988	0.239034	0.330947	0.303964	0.388859	0.144239	0.398824	0.291764	0.433353	0.410922	0.369626	0.283404	transcriptional regulator
ACX60_01130	529	320	1	590	514	456	1838	1047	752	1053	893	1670	1201	1203	958	1305	1168	1173	1605	1235	1002	1267	1176	390.8	1250.83	0.852976	0.449739	0.00154659	0.913799	0.766206	0.8764	1.87332	0.873408	0.900651	0.91896	1.00012	2.108	1.81844	1.85492	1.82403	2.19219	2.15854	1.92507	1.82064	1.85101	1.658	1.88581	1.98824	N-acetyltransferase GCN5
ACX60_01135	766	815	11	806	925	767	1304	2090	964	1521	1515	248	166	214	112	203	283	275	352	276	235	304	218	664.6	204.333	1.79328	1.66305	0.0247005	1.81247	2.00199	2.14028	1.92966	2.53137	1.67631	1.92724	2.4635	0.45451	0.364924	0.479085	0.309615	0.495111	0.75935	0.655268	0.579737	0.600604	0.564578	0.656952	0.535125	TetR family transcriptional regulator
ACX60_01140	402	532	1	419	519	403	1	992	691	794	532	619	570	548	618	491	530	438	909	675	534	614	707	374.6	562.667	1.24653	1.43787	0.0029742	1.24798	1.48781	1.4895	0.00196003	1.5914	1.59153	1.33256	1.1458	1.50259	1.65969	1.62494	2.26282	1.58616	1.8836	1.38235	1.98294	1.94554	1.69924	1.75746	2.29867	carboxymuconolactone decarboxylase family protein
ACX60_01145	329	286	226	306	387	213	2	560	610	528	293	443	499	296	348	260	303	375	836	345	257	449	326	306.8	358.167	1.35157	1.02409	0.890518	1.20748	1.46979	1.04298	0.00519345	1.1902	1.86135	1.17399	0.836044	1.42468	1.92494	1.16282	1.68813	1.11276	1.42666	1.56798	2.41611	1.31741	1.08346	1.70266	1.40423	HxlR family transcriptional regulator
ACX60_01150	1228	1507	618	1146	1442	1291	613	2693	1344	2741	1280	721	687	625	684	580	653	700	936	759	712	897	768	1188.2	658.333	2.39283	2.5595	1.15503	2.14494	2.59765	2.99844	0.755019	2.7148	1.94523	2.89074	1.73238	1.09982	1.25703	1.16459	1.57382	1.17741	1.45835	1.38828	1.28309	1.37472	1.42374	1.61341	1.56911	hypothetical protein
ACX60_01155	303	308	0	263	348	278	0	440	625	680	306	671	864	609	700	633	626	639	1184	792	743	803	647	244.4	683.833	1.0797	0.956627	0.000357179	0.900193	1.14642	1.18077	0.000199455	0.811156	1.65425	1.31147	0.757363	1.87179	2.89102	2.07519	2.94541	2.34992	2.55666	2.31755	2.96813	2.6233	2.71699	2.64131	2.41739	hypothetical protein
ACX60_01160	1194	1698	3008	1104	1201	962	45	2433	2040	2586	2163	1265	1302	989	746	835	705	986	1170	1079	967	1032	887	1641	973.667	1.33813	1.65868	3.23345	1.18845	1.24434	1.28507	0.0318781	1.41068	1.69818	1.5686	1.68373	1.10983	1.37019	1.05992	0.987232	0.974921	0.905567	1.12471	0.922466	1.12403	1.11214	1.06762	1.04232	hypothetical protein
ACX60_01165	648	852	2	691	820	755	1628	1496	853	1411	1150	1436	1593	1126	1052	997	994	1159	2091	1348	1244	1393	924	602.6	1199.67	0.94879	1.08734	0.00280878	0.971831	1.10997	1.31765	1.50673	1.13322	0.927688	1.11817	1.16953	1.64597	2.19021	1.57657	1.81884	1.52082	1.66808	1.72721	2.15386	1.83461	1.86919	1.88272	1.41856	hypothetical protein
ACX60_01170	271	320	0	254	403	216	1	567	397	702	275	109	28	95	107	86	55	101	222	134	61	73	109	249.6	80	1.69697	1.74656	0.000357179	1.52776	2.33298	1.61218	0.00395811	1.83686	1.84651	2.37919	1.19607	0.534321	0.16464	0.568861	0.791174	0.561035	0.394732	0.643712	0.97797	0.779953	0.391986	0.421956	0.715665	hypothetical protein
ACX60_01175	541	753	1840	621	572	608	3	1038	691	1036	868	667	626	495	464	510	717	590	616	688	585	881	595	865.4	579.833	2.08316	2.52726	6.79574	2.29686	2.03622	2.79053	0.00730183	2.06782	1.97634	2.1591	2.32149	2.01059	2.26347	1.82268	2.10974	2.0459	3.16433	2.3123	1.66869	2.46249	2.31163	3.13143	2.40228	HxlR family transcriptional regulator
ACX60_01180	536	626	0	676	757	407	0	1324	947	1285	1099	285	154	272	285	235	169	233	211	244	391	274	170	519	233.333	1.24131	1.26363	0.000357179	1.50376	1.62074	1.12348	0.000199455	1.58633	1.62901	1.61067	1.7678	0.516693	0.334897	0.602371	0.779373	0.566984	0.448579	0.54921	0.343769	0.525249	0.929244	0.585743	0.412805	NAD(P)H oxidoreductase
ACX60_01185	1651	1901	530	1482	1659	1516	2699	3483	2200	3171	2543	1743	2046	1489	1628	1496	1509	1811	3519	1896	1755	1801	1763	1444.6	1651.83	2.22772	2.23576	0.685933	1.92079	2.06948	2.4382	2.30197	2.4314	2.20492	2.31578	2.3833	1.84112	2.59235	1.92126	2.59389	2.10297	2.33366	2.48713	3.34042	2.378	2.43012	2.2432	2.49428	restriction endonuclease PvuRts1I
ACX60_01190	765	941	537	759	716	669	4	1684	1253	1503	1023	591	570	438	573	438	419	416	859	548	399	487	564	743.6	504.833	2.1546	2.31007	1.45068	2.05336	1.86432	2.24589	0.00712115	2.45379	2.62129	2.29114	2.00125	1.30306	1.50749	1.17967	1.90566	1.28519	1.35256	1.19252	1.70203	1.43465	1.15323	1.26612	1.66558	hypothetical protein
ACX60_01195	295	234	1176	259	297	278	0	601	204	426	507	729	489	518	555	550	397	646	1067	677	652	712	475	452.2	539.667	1.11593	0.771546	4.26694	0.941096	1.03866	1.25348	0.000199455	1.1762	0.573198	0.872195	1.33212	2.15882	1.737	1.87381	2.4791	2.16754	1.72125	2.48723	2.83955	2.38048	2.53105	2.48621	1.88404	hypothetical protein
ACX60_01200	352	373	2	416	381	148	98	657	214	748	528	1556	1642	1336	1501	1219	1516	1414	1794	1621	1179	1798	1387	304.8	1461.67	0.685892	0.633507	0.00373797	0.778617	0.68634	0.343741	0.120705	0.66232	0.309731	0.788864	0.714607	2.37353	3.00442	2.48942	3.45365	2.4746	3.3857	2.80433	2.45926	2.936	2.35757	3.23402	2.8338	isoprenoid biosynthesis protein
ACX60_01205	1003	1368	1569	1113	1205	1195	2	2213	1255	2311	2041	1192	1058	694	824	820	680	777	1432	883	810	962	761	1251.6	878	1.59337	1.89422	2.39073	1.69835	1.76972	2.26276	0.0020083	1.8188	1.48087	1.98702	2.25205	1.48239	1.57825	1.05427	1.54571	1.35711	1.23811	1.25633	1.60039	1.30387	1.3205	1.41069	1.26759	AraC family transcriptional regulator
ACX60_01215	54	157	0	31	37	11	0	116	154	189	12	123	99	85	69	60	116	151	187	139	106	142	87	55.8	92	0.0371108	0.094045	0.000357179	0.0204638	0.0235077	0.00901064	0.000199455	0.0412434	0.0786114	0.0703001	0.00572807	0.0661735	0.0638876	0.0558605	0.0559939	0.0429581	0.0913694	0.105621	0.0904102	0.0887935	0.0747566	0.0900815	0.0626911	potassium transporter Kup
ACX60_01220	2654	2903	852	3019	3150	1955	3183	5323	3370	4790	4429	350	299	338	192	279	174	251	668	285	215	305	198	2515.6	272	7.72802	7.3679	2.37958	8.44399	8.47968	6.78532	5.85853	8.01887	7.28878	7.54901	8.95763	0.797825	0.817548	0.941159	0.660166	0.846367	0.580701	0.743888	1.3684	0.771386	0.642455	0.8198	0.604522	hypothetical protein
ACX60_01225	3191	3141	2990	3418	3490	2754	878	7445	3777	6986	4362	3071	2926	2330	2104	2202	2056	2506	3935	2501	2322	2581	2138	3246	2448.17	3.81484	3.27301	3.42858	3.92499	3.85724	3.92437	0.663481	4.60472	3.35393	4.52028	3.62206	2.8741	3.28472	2.6637	2.97016	2.74255	2.81714	3.04928	3.30951	2.77922	2.84871	2.84825	2.68001	endonuclease
ACX60_01230	679	783	352	820	744	529	2050	1448	828	1355	984	265	352	213	291	266	265	307	376	274	281	313	262	675.6	275.333	1.46222	1.46972	0.727076	1.69619	1.48122	1.35786	2.7905	1.61325	1.32444	1.57932	1.47184	0.446748	0.711806	0.438635	0.739983	0.596779	0.654073	0.672898	0.569641	0.548472	0.620994	0.622199	0.591596	amino acid transporter LysE
ACX60_01235	67	136	0	52	105	84	0	240	177	185	75	424	419	331	195	256	330	404	1445	371	549	329	262	72	325.833	0.357133	0.631865	0.000357179	0.266242	0.517424	0.533693	0.000199455	0.661845	0.700788	0.533722	0.277675	1.76927	2.09722	1.68719	1.22737	1.42162	2.01607	2.19181	5.41867	1.83818	3.00307	1.6188	1.46432	hypothetical protein
ACX60_01240	752	892	574	819	774	713	7	1318	1280	1452	795	1206	472	1025	811	848	681	919	778	903	703	950	819	762.2	840.5	1.40789	1.45561	1.03076	1.47283	1.33966	1.5911	0.00828389	1.2766	1.78	1.47132	1.03381	1.76755	0.82979	1.83508	1.79291	1.654	1.46128	1.75119	1.02471	1.57145	1.35065	1.64178	1.60774	porin
ACX60_01245	2545	2682	2736	2730	2731	2102	3691	4761	2596	4839	4140	1823	1386	1459	946	1316	988	1257	2107	1393	1175	1380	1267	2684.8	1319.67	3.26983	3.00349	3.37168	3.36913	3.24385	3.21904	2.99755	3.16464	2.47742	3.36496	3.69452	1.83356	1.67215	1.79255	1.4352	1.76149	1.45489	1.64376	1.90446	1.6636	1.54922	1.63665	1.70684	AraC family transcriptional regulator
ACX60_01250	557	710	1395	648	673	715	1	1011	651	1062	646	804	562	733	488	723	529	609	1360	802	768	713	647	796.6	639.833	1.12617	1.25123	2.70531	1.25847	1.25796	1.72311	0.00127801	1.05753	0.977663	1.16215	0.9072	1.27256	1.06699	1.41721	1.16508	1.52292	1.22586	1.25324	1.93445	1.50725	1.59349	1.3307	1.37162	hypothetical protein
ACX60_01255	527	501	0	471	424	492	1	715	511	1099	634	1120	720	836	754	607	547	668	1302	1059	757	967	914	384.6	764	0.896834	0.743137	0.000357179	0.76991	0.667067	0.997983	0.00107569	0.629502	0.645923	1.01225	0.749396	1.49208	1.15056	1.36046	1.51516	1.07616	1.0669	1.15703	1.55877	1.67516	1.32201	1.51904	1.6309	imidazole glycerol phosphate synthase
ACX60_01260	289	418	1351	302	323	284	1	680	951	459	198	368	122	364	228	346	183	297	468	341	343	304	285	536.6	268.5	0.392415	0.494713	1.75953	0.393887	0.405463	0.459645	0.000858286	0.477689	0.959148	0.337324	0.186738	0.391172	0.155554	0.472637	0.365567	0.489453	0.284796	0.41046	0.447056	0.430389	0.477946	0.381032	0.405763	serine kinase
ACX60_01265	539	631	92	579	570	540	3859	1224	948	1601	663	471	216	359	320	362	261	415	282	458	345	272	428	482.2	331.5	1.10537	1.12792	0.180968	1.14056	1.08068	1.31999	5.00241	1.29865	1.44406	1.77705	0.944396	0.75616	0.415957	0.704034	0.774917	0.773422	0.613475	0.866234	0.406854	0.873063	0.726067	0.514908	0.920331	cold-shock protein
ACX60_01270	495	694	4	541	499	456	56	1123	889	925	802	750	711	659	416	672	477	704	968	704	584	751	564	446.6	614.167	1.62888	1.99055	0.0126252	1.71001	1.51805	1.78857	0.116482	1.91185	2.17292	1.64746	1.83307	1.93205	2.197	2.07372	1.61645	2.30378	1.79903	2.35789	2.24093	2.15336	1.97213	2.28121	1.946	membrane protein
ACX60_01275	194	282	0	174	206	79	0	308	223	469	189	147	118	80	67	85	46	99	181	102	117	96	40	171.2	90.5	0.80466	1.0195	0.000357179	0.69323	0.789913	0.390566	0.000199455	0.660923	0.687026	1.05286	0.544493	0.47731	0.459586	0.317307	0.328148	0.367297	0.218678	0.417939	0.528151	0.393252	0.498005	0.367555	0.17396	antibiotic biosynthesis monooxygenase
ACX60_01280	522	832	1326	599	565	358	1	1241	829	1096	646	1234	1513	1099	881	918	785	1106	2003	948	1031	1192	865	768.8	1071.67	0.746509	1.03709	1.81887	0.822827	0.746989	0.610245	0.00090396	0.918175	0.880596	0.848325	0.641678	1.3815	2.03179	1.50294	1.48773	1.36771	1.28668	1.60985	2.01518	1.26018	1.51307	1.57355	1.29706	transporter
ACX60_01285	833	936	76	823	850	662	1752	1854	2027	1612	1108	861	634	620	486	638	508	739	660	691	492	699	570	703.6	624.5	1.95013	1.90996	0.170658	1.8507	1.83967	1.84728	2.59262	2.24553	3.52477	2.04255	1.80169	1.57796	1.39374	1.388	1.34351	1.55606	1.36307	1.76088	1.08701	1.50369	1.18201	1.51056	1.39918	Cro/Cl family transcriptional regulator
ACX60_01290	241	289	0	228	208	281	0	370	551	550	185	450	221	373	377	337	284	468	649	458	393	320	400	193.2	340.333	0.425276	0.444509	0.000357179	0.386461	0.339327	0.591039	0.000199455	0.337788	0.722209	0.525296	0.226749	0.621639	0.366202	0.629422	0.785561	0.619542	0.574391	0.840555	0.805689	0.75124	0.711677	0.521248	0.740105	1-(5-phosphoribosyl)-5-[(5- phosphoribosylamino)methylideneamino] imidazole-4-carboxamide isomerase
ACX60_01295	112	88	45	78	92	47	1	285	94	200	23	758	739	590	352	561	534	588	796	649	527	654	747	83	589	0.225388	0.154357	0.0868597	0.150774	0.17116	0.112737	0.00127203	0.29672	0.140507	0.217836	0.0321485	1.19414	1.39647	1.13539	0.836451	1.17615	1.23166	1.20436	1.12692	1.214	1.08833	1.21487	1.57621	exonuclease
ACX60_01300	968	1157	577	1070	1367	897	325	1841	1450	2261	1572	1462	1381	1315	1303	1160	1194	1199	2087	1397	1302	1611	1172	1027.8	1302.5	2.27859	2.37385	1.30274	2.41931	2.97482	2.51675	0.483569	2.24199	2.53522	2.88057	2.57018	2.69408	3.05252	2.96002	3.62176	2.8447	3.2213	2.87261	3.45606	3.05666	3.14513	3.50047	2.89266	hypothetical protein
ACX60_01305	753	647	926	895	764	425	0	1778	1433	1697	1176	891	586	711	427	606	479	648	682	691	695	617	444	797	616.667	1.57428	1.17902	1.85691	1.79732	1.47666	1.05909	0.000199455	1.92312	2.22531	1.92024	1.70771	1.45826	1.15042	1.42146	1.05414	1.31991	1.14778	1.37888	1.00309	1.34284	1.4911	1.19073	0.973304	imidazole glycerol phosphate synthase
ACX60_01310	432	578	0	512	552	406	2	1036	306	726	774	1512	882	984	847	827	798	1198	1285	1086	940	1052	1120	414.8	975	0.939723	1.09591	0.000357179	1.0698	1.11009	1.05269	0.00274999	1.16591	0.49442	0.854752	1.16944	2.57478	1.8016	2.04687	2.17563	1.87417	1.98955	2.6524	1.96647	2.19587	2.09837	2.11238	2.55455	imidazoleglycerol-phosphate dehydratase
ACX60_01315	90	107	0	116	95	99	0	153	92	178	269	130	83	95	33	85	84	133	77	80	97	102	121	81.6	85	0.30312	0.314113	0.000357179	0.375273	0.295799	0.397433	0.000199455	0.266596	0.230154	0.324474	0.629281	0.342758	0.262497	0.305967	0.131241	0.298249	0.324256	0.455922	0.182445	0.25045	0.335259	0.317112	0.427304	GNAT family acetyltransferase
ACX60_01330	114	180	390	113	119	73	0	224	331	315	180	780	679	604	367	611	466	576	875	559	599	553	635	183.2	584.5	0.341192	0.469565	1.11957	0.324855	0.329262	0.260419	0.000199455	0.346841	0.735834	0.51026	0.374185	1.82751	1.90826	1.72866	1.29701	1.90512	1.59851	1.75462	1.84234	1.55512	1.83974	1.52778	1.99272	acetyltransferase
ACX60_01335	535	584	1349	546	550	460	1357	857	666	1081	422	2872	2971	2696	2092	2344	1920	2121	2400	2155	1981	2190	1962	712.8	2482.5	0.455826	0.433698	1.10243	0.446843	0.433221	0.467153	0.730818	0.377759	0.42148	0.498492	0.249734	1.91559	2.37696	2.19657	2.10471	2.08061	1.87492	1.8393	1.43855	1.70668	1.73207	1.72238	1.75277	acetyl-CoA hydrolase
ACX60_01350	1112	1140	86	1382	1249	1338	698	2241	835	2390	1400	2962	2193	2564	2005	2300	1461	1986	2891	1998	1957	2100	1996	993.8	2247.5	0.610911	0.545893	0.0453173	0.729287	0.634362	0.876164	0.242389	0.636948	0.340735	0.710654	0.534221	1.27388	1.13132	1.34701	1.30068	1.3164	0.919939	1.1105	1.11735	1.0203	1.10332	1.06496	1.14978	RNA-binding protein
ACX60_01355	2814	2945	3800	2863	2858	1945	2930	5842	3044	5005	3887	4112	3546	3479	2842	3079	2385	3299	5057	3471	2940	3552	2890	3056	3240.5	1.65825	1.51266	2.14784	1.62056	1.557	1.36616	1.09138	1.78105	1.33238	1.59631	1.59096	1.89693	1.96218	1.96046	1.97758	1.89026	1.61083	1.97867	2.09646	1.90125	1.77791	1.93214	1.78568	sulfate permease
ACX60_01360	1550	1406	498	1569	1537	1476	1	3605	2696	3050	2123	1255	868	1152	703	971	664	1069	1420	1242	996	1196	1016	1312	935.5	2.24653	1.77622	0.692314	2.18435	2.05947	2.5499	0.000916148	2.70318	2.90241	2.39259	2.13723	1.42396	1.18134	1.59666	1.20315	1.46618	1.10302	1.57698	1.4479	1.67326	1.48142	1.60012	1.54403	fatty acyl-CoA reductase
ACX60_01365	882	1015	1003	867	1206	608	4	1782	1238	2021	1515	1724	1184	1199	1182	1289	818	1319	1610	1491	1486	1417	1187	994.6	1232.67	2.67701	2.68521	2.91995	2.52766	3.384	2.19959	0.00767409	2.7982	2.791	3.31998	3.19385	4.0963	3.37449	3.48001	4.23628	4.07589	2.84558	4.07468	3.43777	4.20649	4.62847	3.97002	3.77757	hypothetical protein
ACX60_01370	425	487	0	392	421	239	1	613	323	809	488	857	1013	788	805	690	526	777	1079	897	867	903	578	345	779.833	1.6365	1.6345	0.000357179	1.44987	1.49868	1.09693	0.00243394	1.22117	0.923818	1.68602	1.30517	2.58333	3.66277	2.90156	3.66022	2.76798	2.32139	3.04519	2.92292	3.21054	3.42596	3.20963	2.33364	hypothetical protein
ACX60_01375	1210	1383	2038	1371	1342	1116	3148	2336	1871	2604	1614	1339	1038	1033	913	971	861	1194	1566	1059	1234	1098	1036	1468.8	1025.83	1.64819	1.642	2.66268	1.79381	1.68995	1.81193	2.71044	1.6462	1.89301	1.91977	1.52702	1.42782	1.32768	1.34555	1.46851	1.37793	1.34419	1.65536	1.50066	1.34084	1.72494	1.38059	1.47966	AraC family transcriptional regulator
ACX60_01380	1630	1455	1859	1757	1681	1346	1580	4089	1925	3509	2084	2170	1906	1805	1536	1852	1171	1940	1688	1951	1682	1770	1554	1676.4	1740	1.64652	1.28107	1.80116	1.70478	1.56982	1.62062	1.00884	2.13691	1.44434	1.91845	1.46217	1.71598	1.80791	1.74356	1.83213	1.94899	1.35573	1.99457	1.19956	1.83188	1.74358	1.65042	1.64593	O-acetylhomoserine aminocarboxypropyltransferase
ACX60_01390	240	358	0	287	235	248	522	714	274	389	236	490	448	435	319	392	377	469	536	414	333	385	289	224	410.167	0.814702	1.05925	0.000357179	0.935808	0.737491	1.00345	1.12006	1.25393	0.690869	0.714701	0.556442	1.30213	1.42804	1.41207	1.27868	1.38631	1.46678	1.62042	1.28003	1.30631	1.16003	1.20639	1.02864	Sel1 repeat protein
ACX60_01395	327	525	0	354	346	293	3	783	275	710	391	790	930	683	698	640	571	745	968	719	774	796	614	310.4	718.667	0.609555	0.853009	0.000357179	0.633849	0.596269	0.651012	0.00353485	0.75512	0.380764	0.716326	0.506246	1.15283	1.62788	1.21749	1.5364	1.24289	1.21994	1.41347	1.26943	1.24581	1.48062	1.36968	1.20009	hypothetical protein
ACX60_01400	150	171	45	132	57	131	0	266	313	265	153	551	552	511	347	404	465	436	1150	582	581	553	461	111	471.667	0.51324	0.509982	0.147685	0.433831	0.180304	0.534266	0.000199455	0.470869	0.795485	0.490753	0.363615	1.47589	1.77355	1.67197	1.40199	1.44012	1.82355	1.51839	2.76819	1.85103	2.04006	1.74661	1.6539	cation transporter
ACX60_01405	1534	1831	549	1876	1877	1629	3253	3573	2906	3563	2336	2415	1958	1994	1590	1794	1469	2108	3040	2079	1641	1989	1869	1533.4	1870	1.39843	1.4549	0.480043	1.64272	1.58191	1.77008	1.87449	1.68514	1.96774	1.758	1.47913	1.72347	1.67611	1.73828	1.71158	1.70382	1.53487	1.95592	1.94965	1.76169	1.53518	1.67375	1.7865	RND transporter
ACX60_01410	1338	1178	2208	1314	1428	1285	2413	2659	1817	2557	2239	1085	1085	878	698	712	671	1094	1483	836	829	827	914	1493.2	854.833	1.4182	1.08832	2.24477	1.33781	1.3993	1.62345	1.61667	1.4581	1.43052	1.46689	1.64837	0.90029	1.0799	0.889926	0.873616	0.786227	0.815153	1.18022	1.10584	0.823657	0.90172	0.809145	1.0158	hemolysin D
ACX60_01415	1564	1938	1	1722	1697	1071	4	3499	3266	3475	3160	1930	1279	1559	1191	1470	974	1525	1689	1681	1392	1600	1301	1384.4	1400.5	0.638845	0.689989	0.000391789	0.675631	0.640829	0.521441	0.00103277	0.739421	0.990907	0.768247	0.896533	0.617147	0.490573	0.608953	0.574454	0.625552	0.455988	0.634009	0.485353	0.638243	0.583492	0.603281	0.557206	cation transporter
ACX60_01420	913	1127	2672	905	804	536	1166	1870	1079	1804	1304	1549	1097	1213	884	973	988	1085	1381	1223	1233	1209	1000	1284.2	1117.33	1.23192	1.32546	3.45814	1.17295	1.00293	0.862054	0.99448	1.3054	1.08142	1.31746	1.22211	1.6362	1.38993	1.56514	1.40848	1.36777	1.52794	1.49008	1.31092	1.53391	1.70731	1.50584	1.41479	cation transporter
ACX60_01425	68	103	0	64	135	85	2	183	126	187	63	112	29	63	75	63	87	73	63	64	80	87	92	74	71.5	0.259515	0.342626	0.000357179	0.234613	0.47631	0.38666	0.00482468	0.361322	0.357176	0.386263	0.166999	0.334614	0.103927	0.229919	0.337987	0.250485	0.380548	0.283559	0.169147	0.227036	0.313315	0.306488	0.368147	membrane protein
ACX60_01430	1461	1715	1667	1680	1718	1571	2441	3578	2470	3469	2174	1659	1194	1408	876	1234	1007	1283	1963	1381	963	1320	1047	1648.2	1229.67	1.99008	2.03617	2.17796	2.1981	2.16344	2.55067	2.10171	2.52145	2.49906	2.55748	2.05684	1.76905	1.52721	1.83401	1.409	1.75115	1.57212	1.77875	1.88109	1.74854	1.34612	1.65972	1.49537	hypothetical protein
ACX60_01445	1660	1812	2364	1226	1765	1170	1	2680	1591	2807	1815	1771	1645	1337	1250	1266	1358	1464	1634	1645	1484	1956	1291	1765.4	1437.83	2.48989	2.36897	3.40105	1.76637	2.44748	2.09177	0.000948106	2.07968	1.77256	2.27878	1.8909	2.07952	2.31693	1.91771	2.21395	1.97831	2.33458	2.23501	1.72422	2.2935	2.28425	2.70821	2.03039	hypothetical protein
ACX60_01470	258	343	0	260	239	274	2281	406	527	505	353	533	613	407	333	352	232	386	982	504	475	577	485	220	411.667	1.11306	1.2898	0.000357179	1.07743	0.953233	1.40899	6.22028	0.906181	1.68876	1.17918	1.05778	1.80011	2.48333	1.67909	1.6964	1.58209	1.14716	1.69494	2.98044	2.02111	2.10296	2.29782	2.19392	peptide signal protein
ACX60_01475	1615	2160	2240	1926	1611	1636	1292	3992	2261	3023	2992	1801	1453	1373	1210	1310	1190	1280	2344	1513	1482	1382	1319	1910.4	1389.5	2.08118	2.42616	2.76871	2.38402	1.91926	2.51291	1.05241	2.66144	2.16419	2.10845	2.67805	1.81687	1.75824	1.69195	1.84123	1.75872	1.7576	1.67886	2.12502	1.81232	1.95985	1.64394	1.78222	ABC transporter permease
ACX60_01510	424	381	0	409	263	401	2494	480	681	892	736	199	163	183	153	174	182	176	304	219	129	218	213	295.4	175.667	1.6474	1.29029	0.000357179	1.52642	0.944692	1.85709	6.12511	0.964858	1.96534	1.87579	1.98624	0.605283	0.594696	0.679928	0.701955	0.704319	0.810476	0.696005	0.830951	0.790928	0.514351	0.781862	0.867745	hypothetical protein
ACX60_01515	855	927	929	881	997	692	877	1948	571	1553	1366	1693	1520	1435	887	1320	1341	1385	2537	1534	1372	1709	1322	917.8	1366	1.36837	1.29314	1.42608	1.35435	1.47514	1.32007	0.887197	1.61292	0.678781	1.34522	1.51847	2.12112	2.2843	2.19618	1.67627	2.20089	2.45981	2.25607	2.85644	2.28203	2.25334	2.52475	2.21844	ribonuclease BN
ACX60_01520	693	683	995	686	785	607	2178	1056	511	1263	1079	1313	832	1019	701	896	782	773	994	738	774	883	660	768.4	923.833	0.349875	0.300559	0.481833	0.332676	0.366397	0.365279	0.69506	0.275825	0.191628	0.345121	0.378374	0.51894	0.394437	0.491964	0.41791	0.471276	0.452504	0.397216	0.353049	0.346335	0.401013	0.411511	0.349385	penicillin-binding protein
ACX60_01525	1315	1314	1563	1389	1289	864	6479	2538	1565	2419	1899	1466	1306	1302	977	1188	922	1022	1185	1419	1226	1183	1012	1374	1193.5	1.60329	1.3964	1.82784	1.62669	1.45291	1.25561	4.99319	1.60091	1.41729	1.59628	1.60816	1.39924	1.49521	1.51801	1.40658	1.509	1.2884	1.26824	1.01642	1.60815	1.53396	1.33141	1.29374	pilus assembly protein PilM
ACX60_01530	2246	2027	1559	2490	2467	1660	1692	4351	1689	4363	2993	944	939	716	673	714	658	667	932	783	932	661	615	2157.8	774	4.51984	3.55546	3.00921	4.81315	4.58969	3.98178	2.15228	4.52993	2.52465	4.7521	4.1835	1.48716	1.77441	1.37786	1.59924	1.49692	1.51766	1.36617	1.31946	1.46465	1.92471	1.22788	1.29768	membrane protein
ACX60_01535	1361	1181	428	1250	1190	980	2	2284	2389	2642	1798	944	971	810	807	810	739	760	1277	863	765	1031	527	1082	846.833	2.37245	1.7944	0.715609	2.09299	1.91773	2.03621	0.00220371	2.0598	3.09324	2.49264	2.17695	1.2882	1.5894	1.35022	1.66111	1.471	1.47645	1.3484	1.56603	1.39833	1.36848	1.65897	0.963229	membrane protein
ACX60_01540	331	353	1428	239	306	232	0	293	300	492	478	1532	1406	1321	968	1146	1114	1248	1890	1365	1300	1305	1517	531.4	1247.83	0.810193	0.753121	3.3526	0.561922	0.692442	0.676869	0.000199455	0.371037	0.545431	0.651798	0.812659	2.93556	3.23162	3.09202	2.79782	2.92235	3.12523	3.10915	3.25455	3.10565	3.26543	2.94857	3.89337	pilus assembly protein PilP
ACX60_01545	2918	3111	3205	3198	3203	2471	1662	6329	3931	6146	4193	5416	4480	4369	3994	3943	3681	4410	6299	4420	4466	4637	4434	3127	4313.83	1.73859	1.61563	1.83161	1.83024	1.7643	1.75486	0.625934	1.95091	1.7397	1.98195	1.73523	2.52618	2.50649	2.48928	2.81	2.44753	2.51371	2.67435	2.6403	2.44791	2.73067	2.5503	2.77006	membrane protein
ACX60_01560	421	439	0	494	460	456	3	876	323	876	705	1460	1054	1098	862	1044	1009	1086	1500	1128	1002	1006	831	362.8	1087.83	0.620647	0.564101	0.000357179	0.699532	0.626935	0.80128	0.00279556	0.668123	0.35369	0.698963	0.721892	1.68495	1.45908	1.54791	1.50057	1.60343	1.70487	1.62952	1.55569	1.54572	1.51589	1.36899	1.28453	hypothetical protein
ACX60_01565	4442	4446	4194	4781	4449	3659	2102	8466	6542	8971	5857	7853	5751	6713	5241	5658	4382	5702	8225	6259	5031	5643	5031	4462.4	5933	1.27872	1.11557	1.15802	1.322	1.18402	1.25549	0.382484	1.26085	1.39883	1.39773	1.17109	1.76972	1.55458	1.84796	1.78154	1.69686	1.44579	1.67067	1.66572	1.67479	1.48623	1.4995	1.51855	glutamate synthase
ACX60_01570	1784	2246	1752	2205	2289	1864	3642	3723	2422	3450	2561	1759	1447	1749	1195	1319	1448	1356	2338	1548	1270	1493	1198	2055.2	1486.17	1.61947	1.77712	1.52547	1.92266	1.92099	2.01688	2.08978	1.74847	1.63309	1.69505	1.61476	1.25001	1.23345	1.51826	1.28094	1.24741	1.50654	1.25286	1.49311	1.30619	1.18309	1.25106	1.14029	glutamate synthase
ACX60_01575	676	799	10	765	723	459	2513	1604	1180	1419	918	1234	1107	1078	949	1007	1088	983	1207	1174	898	976	911	594.6	1077.17	0.983092	1.0128	0.0139489	1.06863	0.972047	0.79564	2.31007	1.20682	1.27464	1.11691	0.927279	1.40487	1.51171	1.49915	1.62966	1.52568	1.81348	1.45502	1.23488	1.58699	1.34017	1.3102	1.38914	metal-dependent hydrolase
ACX60_01580	390	496	557	357	369	317	100	1044	511	884	707	627	537	447	497	399	370	567	652	699	897	793	575	433.8	479.5	0.852675	0.945214	1.16807	0.74973	0.745842	0.826104	0.138199	1.18089	0.829847	1.04606	1.07364	1.07315	1.10247	0.934557	1.2831	0.908823	0.927164	1.26174	1.00285	1.42055	2.01256	1.60042	1.31816	lipoprotein
ACX60_01585	1468	1461	8	1591	1677	1422	2267	2995	1939	2315	1517	1428	1148	1138	840	1137	728	1312	1240	1230	1264	1290	1000	1241	1069.83	1.75013	1.51818	0.00914801	1.82193	1.84833	2.02069	1.70836	1.84727	1.71704	1.49376	1.25617	1.33274	1.28517	1.29737	1.18252	1.41219	0.994743	1.592	1.04	1.36304	1.54642	1.41963	1.25004	hypothetical protein
ACX60_01590	244	279	0	297	270	133	0	481	695	793	508	1096	1084	1054	748	880	713	920	1185	971	966	1103	1063	218	929.167	0.562047	0.560166	0.000357179	0.657138	0.574974	0.365167	0.000199455	0.573215	1.18912	0.988652	0.812768	1.97636	2.3447	2.32168	2.03455	2.1118	1.88238	2.15694	1.92031	2.07904	2.28348	2.3453	2.56741	hypothetical protein
ACX60_01595	786	1153	1396	936	1051	855	1946	1913	1476	1704	1193	744	730	608	507	527	615	551	547	714	450	688	519	1064.4	621.833	2.18512	2.79391	3.72247	2.49946	2.7012	2.83319	3.41964	2.75142	3.04788	2.56395	2.30363	1.61919	1.90568	1.61635	1.66435	1.52634	1.95958	1.55909	1.06982	1.84506	1.28382	1.76556	1.51286	fimbrial protein
ACX60_01600	2384	2601	4072	2422	2176	2257	504	5103	2732	4589	3658	2410	2183	1935	1717	1823	1529	2044	3636	2391	2089	2286	2036	2731	1932.83	1.88896	1.79633	3.09469	1.84335	1.59396	2.13159	0.252425	2.09185	1.60789	1.96799	2.01317	1.49488	1.62422	1.46614	1.60647	1.50484	1.38855	1.64841	2.02679	1.76099	1.6986	1.67199	1.69151	hypothetical protein
ACX60_01605	541	621	621	646	615	486	1	1280	643	984	707	235	271	202	178	139	171	260	219	211	222	249	117	608.8	199.333	1.50401	1.50478	1.65591	1.72506	1.58063	1.61044	0.00175727	1.84099	1.32777	1.48059	1.36519	0.511438	0.707452	0.537011	0.584329	0.402583	0.54486	0.735687	0.428318	0.545249	0.633349	0.638988	0.34105	bacterioferritin
ACX60_01610	63	84	0	103	115	37	0	178	165	196	147	55	80	60	73	56	89	70	122	55	37	88	39	73	68.8333	0.418899	0.486831	0.000357179	0.657846	0.706917	0.293243	0.000199455	0.61232	0.814913	0.705363	0.678901	0.286289	0.499498	0.381504	0.573161	0.387922	0.678258	0.473733	0.570687	0.339932	0.252469	0.540123	0.271903	regulatory or redox protein complexing with Bfr in iron storage and mobility (BFD)
ACX60_01615	1290	1351	1	1294	1130	884	2751	2338	1655	2347	2354	664	780	631	448	668	507	688	978	749	792	681	624	1013.2	616.333	4.34472	3.96604	0.00323047	4.18624	3.51846	3.5488	5.85662	4.07386	4.14026	4.27831	5.50679	1.7507	2.46684	2.03227	1.7817	2.34388	1.95711	2.35845	2.31729	2.34484	2.73738	2.11719	2.20362	endoribonuclease
ACX60_01625	327	274	0	300	275	326	0	436	478	516	119	278	253	221	141	154	150	187	200	217	240	217	164	235.2	199.5	1.51731	1.10817	0.000357179	1.3371	1.17967	1.80302	0.000199455	1.04665	1.64745	1.29588	0.383525	1.00982	1.10235	0.980613	0.772556	0.744448	0.797725	0.88315	0.652868	0.935935	1.14281	0.929451	0.797902	DNA-directed RNA polymerase subunit omega
ACX60_01640	607	613	537	578	588	376	1493	1099	817	1095	1064	517	296	446	549	420	577	398	855	538	387	570	564	584.6	467.5	1.65538	1.45713	1.40468	1.5141	1.48248	1.22223	2.57368	1.55059	1.65497	1.61626	2.01545	1.10375	0.758012	1.16312	1.76794	1.19329	1.80352	1.10474	1.64038	1.3638	1.08307	1.43491	1.61276	fimbrial protein
ACX60_01645	1561	1382	2184	1467	1788	1545	816	2809	2495	2819	2129	1389	1559	1182	887	1043	855	1007	1396	1312	1154	1046	1144	1676.4	1152.5	3.63466	2.80478	4.87761	3.28102	3.84884	4.28791	1.20098	3.38378	4.31509	3.55258	3.44316	2.53184	3.40865	2.63183	2.43876	2.53007	2.28172	2.38648	2.28673	2.83958	2.75743	2.24819	2.79297	type IV fimbrial biogenesis protein PilV
ACX60_01650	1751	2073	1935	1653	1974	1478	2756	2898	2590	2641	2742	2178	1750	1901	1325	1576	1433	1797	2053	1765	1698	1939	1491	1877.2	1693.83	2.25644	2.32844	2.39172	2.0461	2.35172	2.27022	2.24492	1.93208	2.4791	1.84201	2.45428	2.19719	2.11763	2.3426	2.01622	2.11583	2.1165	2.35696	1.86121	2.11418	2.24549	2.30651	2.01463	pilus assembly protein PilW
ACX60_01655	1369	1485	8	1279	1162	818	1291	2055	1917	2102	1518	1744	1583	1433	1341	1193	1232	1380	1918	1440	1408	1454	1132	1060.6	1421	2.15884	2.04114	0.0121004	1.93734	1.69405	1.53754	1.28685	1.67656	2.24542	1.79406	1.66268	2.15296	2.34408	2.16094	2.49707	1.95995	2.22671	2.21495	2.12782	2.11076	2.27854	2.11652	1.87173	pilus assembly protein
ACX60_01660	6612	7947	9264	7223	7234	5169	9795	13369	10245	12254	8725	7986	7040	6803	5343	6232	5537	6607	9160	6857	6513	7240	5975	7656	6490.17	2.21305	2.31842	2.97407	2.32217	2.23841	2.06216	2.07228	2.31498	2.547	2.21985	2.02836	2.09248	2.21262	2.1774	2.11169	2.17307	2.12407	2.25077	2.15687	2.13331	2.23706	2.23686	2.0969	pilus assembly protein PilY
ACX60_01665	2559	3174	21	2592	2726	2539	317	5347	3616	4623	3581	870	696	765	853	707	757	767	1231	745	817	859	763	2214.4	774.667	6.84848	7.4039	0.0539059	6.6631	6.74453	8.09922	0.536251	7.40327	7.18804	6.69631	6.65654	1.8227	1.74907	1.95778	2.69561	1.9712	2.32197	2.08923	2.31767	1.85328	2.24379	2.12206	2.14106	pilin
ACX60_01670	634	763	0	644	562	573	0	1531	1057	1327	1282	218	333	160	128	160	161	179	466	217	323	241	273	520.6	193.333	1.92429	2.01853	0.000357179	1.87752	1.57696	2.07297	0.000199455	2.40407	2.38295	2.17992	2.70265	0.517977	0.949076	0.464388	0.458751	0.505929	0.560072	0.55297	0.995032	0.612211	1.00605	0.675211	0.868809	pilus assembly protein PilE
ACX60_01695	359	533	6	410	337	270	1299	565	354	622	512	1847	1671	1402	1030	1282	1094	1308	1292	1507	1526	1591	1058	329	1387.67	0.475452	0.615274	0.00762178	0.521571	0.412614	0.426218	1.08744	0.387124	0.348236	0.445851	0.47098	1.91492	2.07808	1.77558	1.61077	1.76884	1.6606	1.76314	1.20377	1.85518	2.07398	1.94501	1.46919	lipase
ACX60_01700	552	490	0	489	553	391	1	795	683	937	876	738	703	569	443	549	664	625	611	609	592	663	785	416.8	611	0.688636	0.532814	0.000357179	0.585972	0.637789	0.581412	0.000788561	0.513106	0.632891	0.63267	0.759058	0.720741	0.823532	0.6788	0.652588	0.713527	0.949412	0.793592	0.536242	0.7062	0.757895	0.763492	1.02683	lipase chaperone
ACX60_01705	142	292	9	158	210	119	2	595	281	306	227	582	570	555	499	500	341	644	662	623	583	686	621	162.2	507.833	0.2024	0.362773	0.0123043	0.21632	0.276722	0.202174	0.00180193	0.438762	0.2975	0.236065	0.224734	0.649408	0.762907	0.756475	0.839862	0.742472	0.557074	0.934275	0.663818	0.825411	0.852762	0.902583	0.928098	pseudouridine synthase
ACX60_01710	353	595	0	374	428	170	864	874	735	744	789	538	608	507	311	405	347	384	641	540	397	371	228	350	452.667	0.591364	0.868814	0.000357179	0.601824	0.662866	0.339458	0.91491	0.757497	0.914588	0.674591	0.918073	0.705561	0.956441	0.812208	0.615213	0.706843	0.666263	0.654754	0.755453	0.840879	0.682508	0.573713	0.400493	membrane protein
ACX60_01715	255	353	153	367	332	268	637	694	414	645	396	473	478	391	386	405	313	338	506	461	491	455	448	292	407.667	0.742519	0.895924	0.427319	1.02648	0.893731	0.930162	1.17244	1.04548	0.895417	1.01652	0.800908	1.0782	1.30698	1.08874	1.32721	1.2286	1.04459	1.00173	1.03654	1.24775	1.46719	1.22298	1.36781	hemerythrin
ACX60_01720	640	986	0	743	734	642	0	1665	706	1577	697	1914	1695	1726	1439	1622	1790	1727	2173	1650	1396	1832	1418	620.6	1697.67	0.959958	1.28908	0.000357179	1.07048	1.01782	1.14779	0.000199455	1.29204	0.786566	1.28024	0.726149	2.24743	2.38735	2.47567	2.5487	2.53461	3.07724	2.63652	2.29299	2.30047	2.14879	2.53652	2.23012	transporter
ACX60_01725	795	935	0	828	872	763	2	1100	977	1331	925	745	520	611	564	502	372	553	750	583	508	588	491	686	552.333	1.16007	1.18921	0.000357179	1.16056	1.17635	1.32709	0.00184473	0.830425	1.05894	1.0512	0.93752	0.851035	0.712519	0.852588	0.971813	0.76315	0.622154	0.821316	0.769926	0.790764	0.760711	0.792021	0.751242	transporter
ACX60_01735	619	540	22	509	735	587	977	1655	1291	1323	1040	476	248	395	444	336	313	893	716	705	597	789	548	485	368.667	0.566697	0.430907	0.0193186	0.447605	0.622084	0.640552	0.565378	0.783876	0.877898	0.655552	0.661323	0.341145	0.2132	0.345809	0.479985	0.32047	0.328428	0.832105	0.46115	0.599941	0.560882	0.666772	0.526042	FAD-linked oxidase
ACX60_01745	205	335	175	245	313	320	1109	470	127	318	277	602	339	347	283	456	265	529	406	379	456	404	401	254.6	382	0.842161	1.19954	0.689561	0.966774	1.18874	1.56692	2.87977	0.998915	0.387528	0.707059	0.79039	1.93602	1.30772	1.36317	1.37282	1.95161	1.24774	2.21189	1.17337	1.44724	1.9224	1.53202	1.72729	quinol monooxygenase
ACX60_01750	2823	2757	4702	3204	2847	2357	1507	6294	3733	5835	4441	970	794	776	654	804	797	876	1363	1035	616	843	767	3266.6	799.167	6.2036	5.28079	9.9108	6.76305	5.78392	6.17375	2.0933	7.15565	6.09325	6.94003	6.7785	1.66869	1.63843	1.6307	1.69705	1.84067	2.00737	1.95931	2.10716	2.11414	1.38915	1.71002	1.76729	NADPH quinone reductase MdaB
ACX60_01755	146	189	0	141	128	105	581	115	189	265	40	184	186	154	159	175	130	118	529	169	92	187	198	120.8	164.667	0.515978	0.582196	0.000357179	0.478646	0.418205	0.442307	1.29789	0.210264	0.496133	0.506887	0.098188	0.509059	0.617256	0.520449	0.663529	0.644323	0.526572	0.42445	1.31523	0.555168	0.333659	0.610043	0.733708	hypothetical protein
ACX60_01765	1619	2041	739	1593	1682	1524	2704	3457	2350	3086	2683	2286	1600	1813	1586	1874	1479	1959	2241	2029	1745	1977	1765	1534.8	1773	0.971358	1.06735	0.425275	0.918049	0.932954	1.08987	1.02547	1.07305	1.04727	1.00211	1.11808	1.0737	0.90142	1.04018	1.12362	1.17136	1.01704	1.19628	0.945896	1.13155	1.0744	1.09491	1.11034	membrane protein
ACX60_01770	388	517	62	456	419	507	0	997	533	941	642	1586	1318	1394	1037	1118	1205	1720	2907	1967	1678	2189	1704	368.4	1276.33	0.870432	1.01093	0.13341	0.98262	0.868998	1.35571	0.000199455	1.15714	0.888154	1.14256	1.00036	2.78534	2.77647	2.99051	2.74705	2.61296	3.09832	3.92734	4.58793	4.10173	3.86307	4.53304	4.00823	superoxide dismutase
ACX60_01775	4044	4498	3369	4141	4139	3316	2252	8109	3841	7804	4846	2783	2354	2024	2026	1893	1643	2310	3435	2365	2070	2238	2390	4038.2	2120.5	4.66595	4.52354	3.72841	4.58936	4.41495	4.56037	1.64241	4.84045	3.29178	4.87342	3.88358	2.51371	2.55041	2.23315	2.76028	2.27545	2.17271	2.71274	2.78821	2.53641	2.45096	2.38358	2.89139	membrane protein
ACX60_01780	314	472	72	397	301	450	1207	717	462	440	477	1085	788	872	592	671	621	668	1252	866	806	845	828	311.2	771.5	0.628948	0.824056	0.138328	0.763824	0.557382	1.07437	1.52819	0.743008	0.687361	0.477008	0.663626	1.70132	1.48213	1.67025	1.4002	1.40022	1.42565	1.36185	1.76424	1.61236	1.65675	1.56236	1.73898	chromosome partitioning protein ParA
ACX60_01785	191	310	1075	153	267	75	0	392	82	417	361	327	250	314	235	276	213	270	292	292	187	344	242	399.2	269.167	0.527579	0.746355	2.8481	0.405941	0.681816	0.246929	0.000199455	0.560182	0.168239	0.623415	0.692598	0.707089	0.648438	0.829398	0.76649	0.794238	0.674326	0.759075	0.567422	0.749716	0.530069	0.877108	0.700889	endonuclease
ACX60_01790	248	269	1	173	189	161	0	551	710	322	401	552	542	433	366	401	367	450	713	443	654	489	398	176	443.5	0.568217	0.53721	0.00219764	0.380738	0.400337	0.439688	0.000199455	0.653136	1.20831	0.399306	0.638156	0.990088	1.1661	0.948702	0.990213	0.957182	0.963751	1.0494	1.14927	0.943465	1.53772	1.03422	0.956149	hypothetical protein
ACX60_01795	213	387	6	236	237	220	2	423	171	385	194	1185	925	1004	831	1024	755	1107	1425	1130	1053	1050	855	215.8	954	0.515494	0.816365	0.013928	0.548622	0.530266	0.634633	0.00305956	0.529631	0.307396	0.504303	0.326111	2.24509	2.10213	2.32357	2.37481	2.58185	2.09424	2.72683	2.42621	2.54204	2.61523	2.34571	2.16965	hypothetical protein
ACX60_01800	994	1249	4	1125	1293	1087	2	1973	1182	1632	2065	919	731	721	531	647	451	750	1490	773	734	855	627	933	666.667	1.61487	1.76865	0.00623309	1.75558	1.94201	2.10492	0.00205383	1.65831	1.42635	1.43502	2.33019	1.16879	1.11517	1.12012	1.01866	1.09507	0.839775	1.24016	1.70296	1.16732	1.22372	1.2822	1.06807	SAM-dependent methyltransferase
ACX60_01810	1584	1486	1	1890	2079	1672	1838	4054	2286	3578	3149	2940	2298	2332	1727	2116	1929	2338	2857	2195	2262	2622	2178	1408	2223.67	1.42587	1.16593	0.000863411	1.6342	1.73014	1.79398	1.04582	1.88798	1.52848	1.74322	1.96887	2.07178	1.94245	2.00739	1.8357	1.98439	1.99018	2.14208	1.80927	1.83662	2.08956	2.1787	2.05571	amino acid transporter
ACX60_01815	502	648	1	643	593	526	924	1390	907	1255	1514	752	338	515	270	456	540	586	987	729	544	666	512	477.4	478.5	0.509482	0.573231	0.000973461	0.626836	0.556393	0.636308	0.592764	0.729843	0.683739	0.689377	1.06726	0.597469	0.322119	0.499818	0.323574	0.482145	0.628138	0.605326	0.704712	0.687722	0.56658	0.623936	0.544848	glutamate dehydrogenase
ACX60_01820	558	705	725	619	924	459	2219	1301	981	1146	818	2032	1463	1406	1001	1272	1272	1606	2237	1587	1535	1474	1467	706.2	1407.67	0.592907	0.652936	0.738896	0.631772	0.907666	0.581328	1.49037	0.715186	0.774246	0.659059	0.603706	1.69024	1.45973	1.42862	1.25595	1.40808	1.54909	1.73686	1.6722	1.56743	1.67378	1.44574	1.63441	acetylornithine aminotransferase
ACX60_01825	929	842	29	837	953	615	2936	1698	1083	1580	887	1855	1090	1438	916	1182	1118	1591	2099	1419	1315	1415	1389	718	1266.5	1.16233	0.918235	0.0348019	1.0059	1.10232	0.917157	2.32195	1.09911	1.00647	1.06993	0.770826	1.81689	1.2806	1.72048	1.3533	1.5407	1.60321	2.02605	1.84754	1.65027	1.6884	1.63422	1.82219	arginine N-succinyltransferase
ACX60_01830	672	703	0	787	788	702	0	1267	822	1236	397	508	327	352	279	318	340	382	529	374	324	370	345	590	354	0.59009	0.538064	0.000357179	0.663806	0.639701	0.734755	0.000199455	0.575592	0.536141	0.587429	0.242136	0.349209	0.269632	0.295577	0.289293	0.290913	0.342187	0.341412	0.326794	0.305267	0.291965	0.29991	0.317649	succinylglutamate-semialdehyde dehydrogenase
ACX60_01835	432	351	1206	577	468	474	0	678	333	946	431	377	273	323	255	251	317	267	249	330	241	228	425	606.8	299.333	0.414934	0.293854	1.11105	0.532339	0.415568	0.542662	0.000199455	0.33691	0.237573	0.491783	0.287536	0.283471	0.246225	0.296672	0.289214	0.251163	0.348972	0.261019	0.168253	0.294624	0.237547	0.202148	0.42802	N-succinylarginine dihydrolase
ACX60_01840	714	740	0	714	686	810	129	1513	918	1193	1147	743	539	530	260	468	546	638	659	634	487	622	635	570.8	514.333	0.945606	0.854227	0.000357179	0.908297	0.83992	1.27866	0.107991	1.03667	0.903052	0.855145	1.0551	0.770323	0.670309	0.671223	0.406603	0.645722	0.828783	0.860002	0.613997	0.780479	0.661878	0.760402	0.881791	succinylglutamate desuccinylase
ACX60_01845	329	567	0	388	415	346	0	712	360	915	795	1175	1008	1070	658	875	806	862	990	988	937	974	854	339.8	932	0.557676	0.83772	0.000357179	0.631736	0.650333	0.699067	0.000199455	0.624389	0.453259	0.83945	0.935995	1.55918	1.60443	1.7344	1.31703	1.54519	1.56588	1.48717	1.18057	1.55669	1.62991	1.524	1.51783	hypothetical protein
ACX60_01850	113	171	0	83	85	85	117	246	212	171	49	251	267	205	113	142	203	194	258	206	163	213	197	90.4	196.833	0.468694	0.61821	0.000357179	0.330679	0.325935	0.420229	0.306748	0.52788	0.653137	0.383879	0.141165	0.814998	1.03991	0.813099	0.553444	0.613602	0.965034	0.818991	0.752834	0.794214	0.693801	0.815513	0.856755	hypothetical protein
ACX60_01855	1076	1440	148	1100	1093	913	1236	1841	1444	2010	1783	2258	2143	1725	1480	1636	1307	1774	1866	2084	1686	1872	1961	971.4	1758.17	1.02434	1.19488	0.135141	1.00587	0.961952	1.036	0.743763	0.906723	1.02107	1.03566	1.17897	1.68278	1.9157	1.57036	1.66371	1.62257	1.42608	1.71891	1.24972	1.84412	1.64712	1.64505	1.95744	peptidase S8
ACX60_01860	1257	1311	2625	1336	1705	1222	1229	3224	2028	2886	2040	539	541	416	369	407	297	413	438	495	421	556	658	1646.8	428.167	3.76209	3.42	7.53557	3.84076	4.71758	4.35935	2.32504	4.99204	4.50837	4.67496	4.24076	1.26286	1.52043	1.1906	1.30408	1.26904	1.01879	1.25809	0.922225	1.37708	1.29304	1.53606	2.0649	hypothetical protein
ACX60_01865	311	371	2	360	324	202	2564	921	220	615	431	289	388	241	231	224	136	225	331	233	235	207	187	273.6	251.5	0.957453	0.995544	0.00590582	1.06458	0.922154	0.74125	4.98953	1.46692	0.503081	1.02475	0.921625	0.696509	1.12167	0.709501	0.839757	0.718443	0.479879	0.705028	0.716892	0.666765	0.742441	0.588258	0.60364	hypothetical protein
ACX60_01870	373	354	1	373	485	315	2	615	743	750	484	1589	1033	1166	1085	1030	810	942	1641	1211	1248	1208	1368	317.2	1118.83	0.555599	0.459606	0.00142872	0.533678	0.667877	0.559268	0.00188308	0.473934	0.822053	0.604647	0.500747	1.85289	1.44487	1.66085	1.90839	1.59837	1.38285	1.42814	1.71961	1.67671	1.90768	1.66097	2.13658	LysR family transcriptional regulator
ACX60_01875	1351	1558	1693	1399	1235	919	1537	2946	2126	2727	2775	1204	1018	912	738	932	797	996	1788	1013	784	1120	626	1447.2	933.5	1.95153	1.96163	2.34568	1.94113	1.64926	1.58231	1.40339	2.20162	2.28108	2.13202	2.78421	1.3615	1.38084	1.25978	1.25881	1.40256	1.31951	1.46435	1.817	1.36016	1.16218	1.49341	0.948142	transporter
ACX60_01880	687	851	1	788	838	735	23	1293	873	1308	960	1828	1857	1336	1275	1255	1526	1303	2008	1660	1521	1822	1736	633	1512.83	0.823598	0.889237	0.00114988	0.907408	0.928762	1.05027	0.0174289	0.801948	0.777376	0.848699	0.799374	1.71556	2.09048	1.5316	1.8049	1.56744	2.09676	1.5899	1.69352	1.84981	1.87122	2.01627	2.18217	hypothetical protein
ACX60_01885	134	147	1	135	160	179	0	299	82	223	478	421	309	319	241	296	405	306	203	387	377	345	434	115.4	331.833	0.827046	0.790809	0.00591995	0.800343	0.912948	1.31684	0.000199455	0.95474	0.375921	0.744933	2.04915	2.03413	1.79084	1.88276	1.75641	1.90329	2.86494	1.92226	0.881434	2.22022	2.38783	1.96555	2.80863	GTP cyclohydrolase
ACX60_01890	941	1254	755	852	1061	692	318	2237	1201	1636	1467	1553	1182	1114	1177	1181	1129	1452	1673	1447	1475	1478	1066	972.6	1222.67	1.46245	1.69871	1.12547	1.27189	1.52444	1.2819	0.312395	1.79866	1.38642	1.37614	1.58359	1.88946	1.72498	1.65561	2.16	1.91219	2.01105	2.29682	1.82919	2.09036	2.35246	2.12035	1.73712	hypothetical protein
ACX60_01905	2328	2482	368	2512	2232	2124	5550	4312	3055	4072	3012	3088	2862	2487	1944	2283	1771	2324	3470	2654	2212	2618	2256	1984.4	2405.83	2.53631	2.35695	0.384556	2.62879	2.2481	2.75823	3.82205	2.43045	2.47223	2.40112	2.27926	2.63372	2.92795	2.59104	2.50092	2.59127	2.21143	2.57705	2.65961	2.68769	2.4731	2.63287	2.57714	MFS transporter
ACX60_01910	1662	2003	31	1927	1755	1663	2092	3501	2428	3367	2209	2058	1862	1624	1328	1628	1221	1847	1670	1820	1617	1988	1673	1475.6	1620.17	1.6988	1.78452	0.0303925	1.89196	1.6584	2.0261	1.35163	1.85137	1.84339	1.8627	1.56829	1.64676	1.78717	1.58737	1.60286	1.73362	1.43042	1.92152	1.20087	1.72919	1.69613	1.87572	1.79303	radical SAM protein
ACX60_01915	608	707	1	669	598	627	1821	962	878	1218	719	915	881	716	527	744	483	842	1170	862	694	766	583	516.6	711	0.984048	0.997382	0.00155241	1.04005	0.894778	1.20959	1.86298	0.805521	1.05552	1.06696	0.80828	1.15933	1.33895	1.10817	1.00718	1.25451	0.895975	1.38705	1.33219	1.29682	1.15268	1.14441	0.989375	DNA metabolism protein
ACX60_01920	840	893	366	825	844	789	1735	1809	1484	1622	603	1871	1805	1673	1369	1516	1354	1544	1963	1645	1707	1783	1347	753.6	1598	0.985048	0.912765	0.411673	0.929287	0.915003	1.10284	1.28606	1.0975	1.29262	1.02948	0.491152	1.71761	1.9876	1.87609	1.89569	1.8521	1.81984	1.84286	1.61945	1.7931	2.05423	1.93006	1.65625	membrane protein
ACX60_01925	87	155	0	106	78	61	0	210	47	117	99	82	42	73	49	33	44	119	23	81	70	112	48	85.2	53.8333	0.441831	0.686117	0.000357179	0.517083	0.366213	0.369253	0.000199455	0.551754	0.177294	0.321596	0.349215	0.326004	0.200291	0.354519	0.293845	0.174598	0.25611	0.615107	0.0821739	0.382368	0.364815	0.525044	0.255598	PspC family transcriptional regulator
ACX60_01930	384	517	0	362	436	299	1614	624	395	683	342	622	463	426	347	436	389	341	300	336	238	374	283	339.8	447.167	0.765593	0.898435	0.000357179	0.693255	0.803627	0.71055	2.03402	0.643636	0.584954	0.737012	0.473601	0.970799	0.866807	0.812186	0.816923	0.905609	0.888899	0.691971	0.420782	0.622681	0.486946	0.688302	0.591606	hypothetical protein
ACX60_01935	3087	3183	1351	2974	3017	2351	3358	5521	3792	5275	4392	2498	1880	2387	1397	1831	1574	1948	1800	2334	2094	2087	1697	2722.4	1927.83	2.18434	1.96314	0.916923	2.02136	1.97361	1.98287	1.50193	2.02112	1.99301	2.0202	2.15857	1.38372	1.24916	1.61516	1.16725	1.34977	1.27651	1.40294	0.896037	1.53513	1.52054	1.36316	1.25906	acyl-CoA dehydrogenase
ACX60_01940	3855	4618	519	3709	4013	3143	2563	8050	5307	7143	4886	3501	3343	3151	2369	2954	2650	3208	3934	3334	3335	3700	3056	3342.8	2994.67	2.15924	2.25455	0.278829	1.9955	2.07801	2.09835	0.907424	2.33272	2.20792	2.16543	1.90086	1.53512	1.75828	1.68774	1.56685	1.72375	1.70121	1.82885	1.55017	1.73581	1.91695	1.91302	1.79478	hypothetical protein
ACX60_01965	537	781	1	623	668	819	0	1637	1518	1496	1295	218	115	159	106	119	112	313	543	290	471	365	247	522	138.167	0.834578	1.05797	0.00149069	0.930033	0.959778	1.51717	0.000199455	1.31623	1.75236	1.25838	1.39792	0.265229	0.167828	0.236303	0.194529	0.192676	0.199502	0.495112	0.593693	0.418939	0.751192	0.523632	0.402503	inositol monophosphatase
ACX60_01970	927	838	964	1013	843	626	1993	2153	939	1729	1211	327	427	263	213	295	176	198	257	215	244	253	114	917	283.5	0.647416	0.510126	0.645764	0.679565	0.544294	0.521117	0.879824	0.777924	0.487111	0.653562	0.587447	0.178782	0.280031	0.175646	0.175658	0.214641	0.140881	0.140746	0.126272	0.139573	0.174876	0.163104	0.0834812	DEAD/DEAH box helicase
ACX60_01980	785	1056	3	891	802	130	1	310	100	482	430	496	484	470	399	413	389	81	162	83	174	86	50	707.4	441.833	1.2379	1.45148	0.00453766	1.34962	1.16921	0.244353	0.000996787	0.252912	0.117132	0.411388	0.470984	0.61231	0.7167	0.708753	0.742977	0.678508	0.703078	0.130008	0.179722	0.121662	0.281581	0.125186	0.0826737	ABC transporter ATP-binding protein
ACX60_01985	573	601	0	615	546	103	1	152	17	230	265	294	329	282	287	290	372	43	70	42	53	51	21	467	309	0.952497	0.870789	0.000357179	0.981978	0.83908	0.204081	0.00105074	0.13072	0.0209902	0.206931	0.305967	0.382586	0.513546	0.448268	0.563347	0.502221	0.708742	0.0727519	0.0818609	0.064896	0.0904112	0.0782564	0.0366023	ABC transporter permease
ACX60_01990	584	781	71	727	578	116	1	277	172	334	217	683	466	513	442	553	412	119	29	82	43	113	54	548.2	511.5	1.10783	1.29135	0.129185	1.32469	1.01366	0.262287	0.00119908	0.271851	0.242353	0.342922	0.285918	1.01427	0.830085	0.93059	0.990077	1.09289	0.895767	0.229761	0.0387016	0.144589	0.0837081	0.197871	0.107408	mammalian cell entry protein
ACX60_01995	261	353	0	270	321	141	0	143	103	196	94	272	241	218	89	257	156	89	1	34	47	43	117	241	205.5	0.525235	0.61918	0.000357179	0.521908	0.5972	0.338212	0.000199455	0.148881	0.15396	0.21348	0.13139	0.428503	0.455412	0.419516	0.211489	0.538807	0.35981	0.182293	0.00141573	0.0635992	0.0970617	0.0798771	0.246876	toluene tolerance protein
ACX60_02000	417	536	0	481	498	313	1	1045	607	1121	693	406	597	398	332	315	395	388	358	319	380	394	435	386.4	407.167	1.87424	2.09983	0.000357179	2.07659	2.06928	1.67683	0.00284102	2.42993	2.02645	2.72698	2.16343	1.42852	2.51964	1.71061	1.76202	1.47498	2.0348	1.77496	1.13199	1.33272	1.75271	1.63465	2.05002	toluene tolerance protein
ACX60_02010	152	317	1	158	231	166	0	346	412	315	363	682	434	620	390	501	447	530	587	593	496	603	532	171.8	512.333	0.337472	0.613456	0.00212955	0.336953	0.474142	0.439298	0.000199455	0.39743	0.679438	0.378523	0.559785	1.18536	0.904814	1.31633	1.02245	1.15883	1.13747	1.19767	0.916858	1.2238	1.13009	1.23581	1.23847	hypothetical protein
ACX60_02015	226	156	1	284	248	168	106	419	251	556	445	668	581	596	490	494	485	379	525	609	476	646	468	183	552.333	0.727001	0.437402	0.00308546	0.877531	0.73753	0.644158	0.215535	0.697316	0.599733	0.96803	0.994276	1.68219	1.755	1.83338	1.86126	1.65555	1.78815	1.24089	1.18811	1.82097	1.57134	1.91823	1.57853	DNA mismatch repair protein MutT
ACX60_02020	521	500	1834	540	669	521	0	1456	587	975	1233	1479	1297	1364	949	1072	898	1268	2025	1244	981	1234	1027	812.8	1176.5	1.05836	0.885313	3.57347	1.05368	1.25639	1.26151	0.000199455	1.5302	0.885713	1.07199	1.73972	2.352	2.47407	2.64966	2.2764	2.26871	2.09079	2.6217	2.89395	2.34897	2.04505	2.31395	2.1875	DNA transformation protein
ACX60_02025	59	58	0	67	77	59	0	126	58	117	37	145	92	75	156	89	207	212	107	154	96	112	145	52.2	127.333	0.037216	0.0318886	0.000357179	0.0405948	0.0449024	0.0443594	0.000199455	0.0411185	0.0271746	0.0399439	0.0162106	0.0716008	0.0544929	0.0452395	0.116195	0.0584864	0.149653	0.136107	0.0474822	0.0902938	0.0621421	0.0652133	0.0959015	ATP-dependent DNA helicase RecG
ACX60_02030	404	581	3	460	572	423	2	593	373	708	526	1304	1120	942	832	810	934	797	1209	994	968	1088	844	404	990.333	0.639432	0.801528	0.00455436	0.699341	0.836972	0.798013	0.00200091	0.485576	0.438511	0.606505	0.578255	1.61571	1.66458	1.42575	1.55497	1.33563	1.69432	1.28392	1.3462	1.46238	1.57226	1.58958	1.40067	nucleoside-diphosphate sugar epimerase
ACX60_02035	888	1084	2	858	847	579	2	1470	459	1847	982	1762	1451	1397	1262	1285	1142	1454	2102	1455	1191	1480	1412	735.8	1383.17	1.16173	1.2361	0.00250967	1.0782	1.02442	0.902878	0.0016539	0.994949	0.446031	1.30782	0.89233	1.80456	1.78253	1.74771	1.94957	1.7514	1.71236	1.93609	1.93462	1.76936	1.59898	1.7873	1.93691	RND transporter
ACX60_02045	988	1096	13	997	1249	1043	1027	2090	1472	1960	1516	473	328	474	404	482	429	543	643	491	653	458	567	868.6	431.667	1.46154	1.41317	0.0184455	1.41666	1.70812	1.83906	0.960306	1.59952	1.61741	1.56927	1.55766	0.547757	0.45562	0.67052	0.705701	0.742829	0.727357	0.817562	0.669167	0.675143	0.991299	0.625404	0.879462	palmitoyl-CoA hydrolase
ACX60_02050	2332	2779	3313	2754	2820	2446	5739	5334	3006	5471	4260	2264	2093	2036	1623	1724	1432	2094	3067	2112	1716	1724	1788	2799.6	1862	2.37798	2.47001	3.24037	2.6975	2.65847	2.97299	3.69914	2.81399	2.27681	3.0195	3.01724	1.8073	2.00412	1.98535	1.95427	1.83149	1.67363	2.17332	2.20021	2.00186	1.7957	1.62278	1.91174	glutamate:proton symporter
ACX60_02055	822	1078	44	986	1280	779	372	2279	1534	1499	1310	1431	1216	1144	1132	1049	854	1344	1813	1218	1057	1277	1187	842	1137.67	1.11968	1.27988	0.0574866	1.29008	1.61188	1.26478	0.320294	1.60603	1.55204	1.10512	1.2394	1.52592	1.55535	1.49014	1.82076	1.48862	1.33326	1.86332	1.73735	1.54215	1.47752	1.60566	1.69532	metal-dependent hydrolase
ACX60_02065	195	167	0	217	119	92	1	335	146	351	399	1650	1341	1224	807	941	813	1194	1792	1327	915	1060	1068	139.6	1129.33	0.575604	0.42967	0.000357179	0.615271	0.324742	0.323693	0.00186584	0.511592	0.320111	0.560769	0.818055	3.81281	3.717	3.45502	2.81286	2.89379	2.75053	3.58724	3.72132	3.641	2.77171	2.88826	3.30553	transcriptional regulator
ACX60_02070	1212	1669	1	1180	1272	983	3574	3213	2730	2459	1817	1387	961	908	724	799	688	965	1072	1049	991	1042	781	1066.8	911.167	2.04635	2.4562	0.00161946	1.91371	1.98548	1.97828	3.81432	2.80658	3.42372	2.24711	2.13085	1.83327	1.52362	1.46603	1.44345	1.40544	1.33138	1.65833	1.27333	1.64631	1.71707	1.624	1.38264	flavohemoprotein
ACX60_02075	1574	1795	1421	1874	2310	1407	4	3133	2361	3567	2320	3047	2697	2515	1923	2162	1943	2376	3034	2477	2104	2576	2107	1794.8	2381.17	1.31246	1.30459	1.1365	1.50096	1.78071	1.3984	0.00210827	1.35154	1.46229	1.6098	1.34366	1.98896	2.11172	2.00539	1.89341	1.87812	1.8569	2.01648	1.77978	1.91985	1.80038	1.98275	1.84215	ATP-binding protein
ACX60_02080	1291	1217	565	1215	1505	1072	137	2208	1375	2494	1664	3499	2866	2947	2253	2463	2148	2899	3495	3012	2408	3058	2531	1158.6	2696	1.39943	1.14986	0.587443	1.26508	1.50821	1.38508	0.0938705	1.23826	1.10709	1.46321	1.25285	2.96921	2.91726	3.0548	2.88383	2.78148	2.66867	3.19844	2.66526	3.03486	2.67866	3.05986	2.87671	cystathionine beta-lyase
ACX60_02085	689	834	829	742	817	748	928	1435	994	1244	1898	893	684	766	691	661	529	722	901	839	587	936	839	782.2	704	1.22084	1.28806	1.40892	1.26288	1.33833	1.57978	1.03937	1.31547	1.30823	1.19302	2.33591	1.23869	1.13807	1.29792	1.44578	1.22019	1.07431	1.3021	1.12314	1.38185	1.06737	1.53093	1.55877	glutamine amidotransferase
ACX60_02230	1112	1307	4	1018	1287	741	307	2371	1165	1944	1772	2224	1875	1856	1403	1593	1322	1808	2211	2268	1958	2070	1780	945.6	1712.17	0.962697	0.986256	0.00332153	0.846545	1.03007	0.764644	0.167999	1.06195	0.74915	0.910895	1.06554	1.50727	1.52427	1.53653	1.43426	1.43677	1.31175	1.59312	1.34661	1.8251	1.73954	1.65423	1.61579	monooxygenase
ACX60_02235	647	687	955	811	794	635	1133	1473	551	1148	1017	1556	1336	1146	828	1001	941	1227	1798	1234	1109	1207	1104	778.8	1134.67	0.712111	0.659067	1.00818	0.857397	0.807915	0.833055	0.788239	0.838755	0.450457	0.683869	0.777472	1.34068	1.38078	1.20617	1.07611	1.1478	1.18705	1.37453	1.3922	1.26246	1.2526	1.22628	1.27407	acyl-CoA dehydrogenase
ACX60_02245	76	122	0	110	91	61	0	319	141	251	42	73	47	75	30	83	82	89	227	50	97	140	33	79.8	65	0.25202	0.352623	0.000357179	0.350374	0.278974	0.241106	0.000199455	0.54727	0.347295	0.450487	0.0967366	0.189503	0.14635	0.237827	0.11747	0.286739	0.311653	0.300385	0.529561	0.154117	0.330088	0.428539	0.11474	membrane protein
ACX60_02250	477	568	0	591	504	349	1057	1340	1046	1053	627	1556	1066	1262	1015	1158	1065	1161	1709	1263	1257	1302	857	428	1187	0.5671	0.588598	0.000357179	0.674911	0.553954	0.494565	0.79433	0.824205	0.9237	0.677574	0.517761	1.44818	1.19007	1.43476	1.42493	1.43429	1.4512	1.40488	1.4294	1.39574	1.53361	1.42887	1.06832	hypothetical protein
ACX60_02255	1623	1923	1265	1836	1886	1637	1825	3604	2276	3554	2652	654	217	566	274	623	393	557	489	552	436	578	587	1706.6	454.5	3.6989	3.82	2.76527	4.01925	3.97373	4.44692	2.62907	4.24941	3.85287	4.38389	4.19806	1.16682	0.464396	1.23353	0.737377	1.47921	1.02656	1.29204	0.784029	1.16937	1.01971	1.21597	1.40272	rhombosortase
ACX60_02260	3525	3872	2294	3744	3752	2965	4655	7573	4767	6295	5371	4747	3394	4217	3091	3686	3132	3987	5380	4141	3732	4248	3447	3437.4	3711.17	2.07155	1.98336	1.29307	2.11344	2.03845	2.07691	1.72918	2.30247	2.08084	2.00226	2.19236	2.18388	1.87294	2.36984	2.14496	2.25673	2.10957	2.38479	2.22427	2.26205	2.25069	2.30442	2.12401	membrane protein
ACX60_02265	351	363	1379	351	563	335	717	771	518	770	548	448	246	371	256	326	180	265	586	297	442	337	286	601.4	304.5	1.05051	0.946956	3.95869	1.00906	1.55777	1.19507	1.35643	1.19382	1.15155	1.2473	1.13919	1.04965	0.691359	1.06181	0.904729	1.01648	0.617451	0.807247	1.23384	0.826247	1.35754	0.931031	0.89751	hypothetical protein
ACX60_02275	2245	2473	1	2479	2190	2005	1634	4549	4135	3555	3373	2965	2249	2699	1885	2301	2058	2228	3698	2610	2694	2624	1956	1877.6	2359.5	1.4099	1.35371	0.00060237	1.49542	1.2715	1.50086	0.648645	1.478	1.92887	1.20836	1.47132	1.4577	1.32628	1.62089	1.39787	1.50548	1.48133	1.42414	1.63383	1.5236	1.73622	1.52116	1.28801	oligopeptidase A
ACX60_02280	456	708	0	513	378	392	0	594	579	982	566	252	220	189	208	219	176	163	147	205	165	220	239	411	210.667	0.243366	0.32935	0.000357179	0.262984	0.186504	0.249366	0.000199455	0.16401	0.229525	0.283657	0.209812	0.105285	0.110253	0.0964573	0.131082	0.121766	0.107657	0.0885418	0.0551926	0.101697	0.0903681	0.108382	0.133743	ribonuclease R
ACX60_02300	208	254	0	223	236	88	1	99	279	556	345	875	957	622	639	620	609	675	1166	759	773	819	521	184.2	720.333	0.452459	0.481592	0.000357179	0.465949	0.474602	0.228168	0.00137499	0.111414	0.450794	0.654604	0.521261	1.49004	1.9548	1.29386	1.64135	1.40506	1.51834	1.49447	1.78437	1.53468	1.72557	1.64453	1.18832	hydrolase
ACX60_02305	2086	2278	3293	2159	2307	1483	59	3552	2995	3803	2050	6575	5193	5357	3402	4654	3651	4547	6772	5061	4758	5063	4396	2424.6	4805.33	1.13729	1.08253	1.72203	1.13065	1.1628	0.963727	0.0203326	1.00189	1.21286	1.1222	0.776301	2.80624	2.65858	2.79291	2.19016	2.64344	2.28141	2.52318	2.59742	2.56479	2.66206	2.54803	2.51301	membrane protein
ACX60_02315	628	749	1128	736	725	579	53	1347	834	1322	765	644	638	519	432	422	442	596	1084	584	465	492	675	793.2	516.167	1.17064	1.21696	2.01682	1.31783	1.24941	1.28647	0.062449	1.29904	1.15475	1.33378	0.990482	0.939773	1.11676	0.925148	0.950897	0.81953	0.944329	1.13078	1.42155	1.0119	0.889518	0.846585	1.31931	nitroreductase
ACX60_02320	1195	1085	1119	1212	1258	866	245	2627	1426	2127	2100	1261	1183	904	982	960	863	886	1584	1149	991	1219	992	1173.8	1025.5	3.10158	2.45456	2.78572	3.02158	3.01854	2.6791	0.401944	3.52747	2.74911	2.98792	3.78577	2.56213	2.88319	2.24369	3.00961	2.59581	2.56721	2.34053	2.89227	2.77201	2.63952	2.92051	2.69964	membrane protein
ACX60_02325	190	307	1	235	301	135	0	435	417	332	311	609	561	490	368	436	484	432	564	562	478	354	464	206.8	491.333	0.382355	0.538494	0.00193022	0.454254	0.559991	0.32382	0.000199455	0.452889	0.623314	0.361608	0.434704	0.959406	1.06011	0.942949	0.874471	0.914086	1.11633	0.884837	0.798474	1.05126	0.987138	0.657592	0.979063	fumarylacetoacetate hydrolase
ACX60_02330	853	781	856	953	906	704	2	1697	924	1629	1307	1074	765	1000	858	798	608	1016	1119	913	799	828	822	869.8	850.5	1.3858	1.10594	1.33388	1.48717	1.36076	1.36326	0.00205383	1.42634	1.11501	1.43238	1.47484	1.36593	1.16704	1.55357	1.64597	1.35064	1.13211	1.68001	1.27894	1.37874	1.33209	1.24171	1.40024	AraC family transcriptional regulator
ACX60_02335	1034	1177	474	1096	1082	984	1862	2209	1240	1914	1472	1065	1097	986	778	798	821	811	882	1182	865	1020	818	972.6	924.167	1.4593	1.44787	0.641647	1.48577	1.41174	1.6553	1.66107	1.61291	1.29988	1.46202	1.44295	1.17665	1.4538	1.3307	1.29655	1.17332	1.32802	1.16496	0.875714	1.55061	1.25279	1.32882	1.21048	membrane protein
ACX60_02340	764	1086	1636	883	732	666	191	1695	919	1738	1082	838	547	857	730	822	679	887	1109	905	886	819	643	1020.2	745.5	0.790311	0.979183	1.62323	0.87737	0.700031	0.821174	0.124889	0.907117	0.706119	0.973065	0.777413	0.678611	0.531333	0.847744	0.891686	0.885857	0.805027	0.933888	0.807059	0.870187	0.940536	0.78204	0.697421	membrane protein
ACX60_02345	531	502	2004	504	398	479	101	1062	862	1057	775	774	758	700	512	673	451	602	1089	695	574	670	606	787.8	644.667	1.15508	0.951808	4.18126	1.05309	0.800389	1.24196	0.138874	1.19517	1.39278	1.24445	1.17095	1.31804	1.54832	1.45611	1.31514	1.52517	1.12442	1.33284	1.66653	1.40527	1.28134	1.34534	1.38219	tryptophan repressor-binding protein
ACX60_02350	192	237	0	193	247	169	0	357	171	456	471	323	331	291	293	235	238	248	547	189	67	301	74	173.8	285.167	0.430729	0.463427	0.000357179	0.415889	0.512273	0.451904	0.000199455	0.414344	0.284942	0.553676	0.733912	0.567254	0.697278	0.624274	0.776168	0.549235	0.61195	0.566267	0.863295	0.394117	0.154246	0.623319	0.174066	xanthine phosphoribosyltransferase
ACX60_02355	272	359	1	305	249	129	0	570	438	715	212	545	267	460	379	461	339	356	499	432	453	423	329	237.2	408.5	0.492096	0.566116	0.0017353	0.530028	0.416469	0.278181	0.000199455	0.533514	0.588591	0.700124	0.266402	0.771881	0.453594	0.795827	0.809665	0.8689	0.702938	0.655538	0.635113	0.726482	0.84104	0.706419	0.624104	hypothetical protein
ACX60_02365	605	469	1467	684	776	610	1	1500	1156	1579	607	737	622	519	313	592	512	532	511	576	675	697	414	800.2	549.167	0.882824	0.596514	2.05325	0.958721	1.04684	1.06097	0.000922366	1.1324	1.25295	1.24706	0.615216	0.841896	0.852283	0.724211	0.539322	0.89997	0.856297	0.790127	0.524576	0.78127	1.01079	0.938841	0.63343	energy transducer TonB
ACX60_02380	612	540	1	651	558	748	3	1295	1008	1201	1338	1851	1359	1539	1096	1339	1221	1164	2029	1394	1067	1330	1017	472.4	1400.83	0.54407	0.418434	0.000852701	0.555907	0.458606	0.792614	0.00168581	0.595611	0.665613	0.577875	0.82619	1.2882	1.13448	1.30834	1.15053	1.24014	1.2441	1.05323	1.26898	1.15193	0.973431	1.09143	0.947991	(dimethylallyl)adenosine tRNA methylthiotransferase
ACX60_02385	2151	2408	0	2449	2311	1889	2100	3717	2673	3166	2429	2158	1675	1887	1558	1480	1435	1063	1953	1419	1180	1184	965	1863.8	1698.83	1.42803	1.39343	0.000357179	1.56172	1.4184	1.49481	0.881256	1.27667	1.31812	1.13762	1.12007	1.12156	1.04421	1.19798	1.22138	1.02364	1.09191	0.718287	0.912157	0.87567	0.803928	0.725589	0.671746	lytic transglycosylase
ACX60_02390	279	286	1090	343	331	204	1610	324	88	484	249	256	82	230	246	268	276	153	103	212	322	206	165	465.8	226.333	0.543647	0.485745	2.03719	0.641985	0.596269	0.473805	1.983	0.326623	0.127366	0.510441	0.337002	0.390504	0.150038	0.428568	0.566021	0.544046	0.616393	0.303439	0.141195	0.38398	0.643881	0.370528	0.337114	ribonuclease I
ACX60_02400	161	196	0	122	168	113	1	384	164	292	186	140	144	97	127	92	93	146	255	146	122	104	82	129.4	115.5	0.847678	0.899478	0.000357179	0.616996	0.817741	0.709153	0.00332805	1.04598	0.641367	0.832099	0.680202	0.577039	0.711938	0.488378	0.789575	0.504638	0.561208	0.782392	0.944526	0.714525	0.659177	0.505451	0.452687	hypothetical protein
ACX60_02405	439	711	0	515	386	302	0	943	733	1008	648	996	737	674	577	624	453	670	911	781	479	703	620	410.2	676.833	1.07455	1.51691	0.000357179	1.21084	0.873473	0.881097	0.000199455	1.19416	1.33267	1.33539	1.10168	1.9085	1.69396	1.57761	1.66771	1.59123	1.27085	1.66917	1.56873	1.77693	1.20319	1.58839	1.59123	hypothetical protein
ACX60_02410	817	1099	1	879	931	696	1	1570	1289	1638	1119	1239	1112	1094	879	918	937	1071	1637	1023	1030	1133	771	745.4	1029.83	1.74196	2.04241	0.00204507	1.80021	1.83513	1.76881	0.00134772	1.73183	2.04139	1.89024	1.65717	2.06804	2.22636	2.23055	2.21304	2.03913	2.28977	2.32419	2.45546	2.02745	2.25367	2.2299	1.72365	oxidoreductase
ACX60_02425	1129	1546	755	1420	1992	1296	2104	2905	1849	2582	2117	1804	1092	1494	1315	1207	1317	1278	1307	1400	1299	1543	1404	1368.4	1371.5	1.3649	1.62909	0.875481	1.64897	2.22637	1.86753	1.60782	1.81695	1.66036	1.68947	1.77766	1.70732	1.23966	1.72717	1.87723	1.5202	1.82485	1.57255	1.11161	1.57324	1.61158	1.72192	1.77973	hypothetical protein
ACX60_02430	841	772	512	789	748	638	255	1598	1052	1559	1407	948	657	828	523	755	558	904	1066	956	867	795	638	732.4	711.5	0.703074	0.562538	0.410552	0.633577	0.578107	0.635744	0.13475	0.691148	0.653249	0.705405	0.816995	0.62042	0.515757	0.661934	0.516287	0.657566	0.534657	0.769201	0.626948	0.742887	0.743809	0.613498	0.559249	16S ribosomal RNA
ACX60_02445	1968	2061	2406	2160	1955	1905	1458	4638	3152	4014	3360	2037	1464	1937	1327	1718	1047	1797	2345	2038	1923	1897	1684	2110	1588.33	0.870281	0.794405	1.02052	0.917499	0.79925	1.00412	0.407546	1.0611	1.03533	0.960726	1.03203	0.705176	0.607925	0.819112	0.692931	0.79149	0.530661	0.808815	0.729535	0.837719	0.872672	0.774359	0.78083	23S ribosomal RNA
ACX60_02455	94	141	0	101	165	132	0	247	126	240	56	363	241	331	359	240	191	399	587	324	380	390	273	100.2	287.5	0.346442	0.452951	0.000357179	0.357554	0.562197	0.579874	0.000199455	0.470966	0.34493	0.478742	0.143354	1.04733	0.834055	1.16657	1.56236	0.921513	0.806812	1.49673	1.52198	1.10996	1.43722	1.32681	1.05498	S-(hydroxymethyl)glutathione synthase
ACX60_02460	159	305	669	275	243	203	0	397	232	416	200	567	332	499	402	437	445	476	993	454	449	477	462	330.2	447	0.3643	0.609105	1.47022	0.605219	0.514719	0.55439	0.000199455	0.47059	0.394828	0.515874	0.318282	1.01699	0.714291	1.09331	1.08761	1.04311	1.16858	1.11003	1.60059	0.966892	1.05571	1.00884	1.1099	hypothetical protein
ACX60_02465	697	981	772	806	869	555	2500	1385	1152	1196	1004	1312	1082	1133	987	1104	901	1168	936	1184	903	1156	877	825	1086.5	0.773079	0.948396	0.8213	0.858705	0.891072	0.733737	1.75273	0.79475	0.949077	0.717976	0.773473	1.13919	1.12692	1.20171	1.29269	1.2757	1.14539	1.31856	0.730358	1.22068	1.02782	1.18356	1.01993	acyl-CoA dehydrogenase
ACX60_02470	451	468	953	324	257	267	1659	492	382	633	301	1155	1220	823	678	852	529	770	1087	1019	938	1022	1036	490.6	876.167	0.971227	0.878455	1.96848	0.670203	0.511657	0.685349	2.25827	0.548149	0.611034	0.737794	0.450226	1.94715	2.46705	1.69482	1.72408	1.91149	1.30568	1.68772	1.64681	2.03976	2.07293	2.03159	2.33929	TetR family transcriptional regulator
ACX60_02475	1069	1140	9	1000	791	869	1	1465	1311	1825	1693	1922	1361	1688	1157	1403	1381	1398	1284	1617	1490	1649	1601	801.8	1485.33	0.763961	0.710114	0.00616921	0.686454	0.522603	0.740236	0.000451729	0.541652	0.695912	0.705901	0.840371	1.07527	0.913327	1.15357	0.976364	1.04457	1.13116	1.01687	0.645547	1.07415	1.09274	1.08782	1.19968	terpene utilization protein AtuA
ACX60_02480	511	283	52	526	478	144	546	1100	529	1004	692	1086	1090	979	852	852	813	938	1553	1124	889	797	818	370	945.333	0.723558	0.349276	0.0706235	0.715411	0.625723	0.243037	0.488686	0.805813	0.556373	0.769438	0.680579	1.2038	1.44928	1.32561	1.42455	1.25684	1.31941	1.35183	1.54701	1.47938	1.29179	1.04172	1.21447	2,4-dienoyl-CoA reductase
ACX60_02485	824	1202	3381	890	842	619	1662	1805	892	1818	1133	2683	2071	2179	1806	1973	2049	2005	2809	2329	1950	2139	2036	1427.8	2126.83	0.658967	0.837858	2.59343	0.683666	0.622516	0.590043	0.840141	0.746798	0.529858	0.786897	0.629342	1.67969	1.55522	1.66638	1.70545	1.64381	1.87808	1.63199	1.58036	1.73127	1.60033	1.57902	1.70724	acetyl-CoA carboxylase
ACX60_02490	721	686	3852	715	639	686	100	1463	1046	1100	1000	1739	1347	1399	867	1175	1157	1099	2002	1226	1152	1209	1182	1322.6	1280.67	0.803846	0.66664	4.11924	0.765704	0.658628	0.911629	0.0704729	0.843862	0.866218	0.66377	0.774387	1.51778	1.4102	1.49154	1.14141	1.36478	1.47845	1.2471	1.57026	1.27054	1.31804	1.24424	1.38177	acyl-CoA dehydrogenase
ACX60_02495	742	863	560	795	769	542	0	1274	933	1633	899	1323	730	935	645	909	779	1164	1275	1069	797	962	785	745.8	886.833	1.1449	1.16066	0.828792	1.17828	1.09696	0.996829	0.000199455	1.01701	1.06931	1.36376	0.963484	1.59807	1.0577	1.37961	1.17519	1.46122	1.37765	1.82803	1.38402	1.53321	1.262	1.37019	1.27003	enoyl-CoA hydratase
ACX60_02500	1455	1743	1371	1437	1503	1396	1847	3010	2217	2809	1959	1481	1631	1437	1233	1023	1003	1243	1513	1263	1209	1197	1122	1501.8	1301.33	0.967458	1.01017	0.874379	0.91779	0.92391	1.1064	0.776284	1.03544	1.09495	1.0109	0.90474	0.770897	1.01835	0.913703	0.968093	0.708651	0.764374	0.841215	0.707746	0.780607	0.824959	0.73469	0.782243	3-methylcrotonyl-CoA carboxylase
ACX60_02505	1764	1798	17	1774	1862	1698	632	3058	2416	3176	2348	580	738	383	356	462	261	455	554	492	313	442	221	1443	463.333	3.46869	3.08167	0.0320634	3.35072	3.38492	3.9798	0.785541	3.11096	3.52876	3.38014	3.2069	0.892827	1.36269	0.720187	0.826612	0.946448	0.588225	0.910637	0.766383	0.899274	0.631609	0.802288	0.455658	hypothetical protein
ACX60_02510	241	361	772	222	307	249	0	527	432	588	272	409	352	305	252	260	245	205	197	221	128	270	263	380.6	303.833	0.726347	0.94834	2.23171	0.642684	0.855396	0.894506	0.000199455	0.821726	0.967094	0.959162	0.569398	0.96499	0.996195	0.879035	0.896835	0.816372	0.84631	0.628851	0.417698	0.619126	0.39589	0.751159	0.831118	peptidase
ACX60_02515	411	500	947	431	455	215	2788	644	725	764	572	860	715	642	656	706	623	576	1056	714	649	727	647	548.8	700.333	0.811894	0.860909	1.79432	0.81781	0.830942	0.506236	3.48125	0.658162	1.06378	0.816843	0.784827	1.32993	1.32629	1.21275	1.53019	1.45295	1.41053	1.1581	1.46754	1.31104	1.31565	1.32566	1.34011	starvation protein A
ACX60_02540	448	345	2	454	437	350	1	793	514	708	594	292	336	300	230	179	287	226	238	268	209	191	275	337.2	270.667	0.68879	0.462336	0.00294939	0.670475	0.621144	0.641407	0.000971837	0.630771	0.586989	0.589155	0.634331	0.35145	0.485091	0.441072	0.417563	0.286714	0.50574	0.353658	0.257427	0.383004	0.329756	0.271071	0.443324	diadenosine tetraphosphatase
ACX60_02545	215	124	0	124	263	194	0	142	393	371	68	489	427	429	314	381	318	410	442	416	364	506	371	145.2	393	0.626045	0.314716	0.000357179	0.346822	0.707986	0.673326	0.000199455	0.213917	0.849998	0.584694	0.13753	1.11468	1.16753	1.19455	1.07965	1.15579	1.06128	1.21512	0.905438	1.12595	1.08769	1.36006	1.13272	signal peptidase
ACX60_02550	700	868	3	743	593	743	205	1414	1233	1239	1402	740	439	558	538	593	491	557	863	664	670	605	661	581.4	559.833	1.3397	1.44797	0.00550713	1.3659	1.04922	1.69495	0.247999	1.40007	1.7528	1.28342	1.86371	1.1087	0.788951	1.02123	1.21584	1.18237	1.07703	1.08501	1.16196	1.18124	1.3159	1.06883	1.32645	rhamnonate dehydratase
ACX60_02555	185	178	410	203	217	199	0	389	451	263	673	432	330	332	310	369	287	472	339	464	316	429	375	238.6	343.333	0.643234	0.539444	1.36733	0.67797	0.697523	0.82472	0.000199455	0.699739	1.16475	0.494926	1.6253	1.17585	1.07742	1.10386	1.27275	1.33663	1.14371	1.67034	0.829212	1.4996	1.12751	1.37688	1.36712	membrane protein
ACX60_02560	1642	1715	1326	1609	1741	1258	210	3311	2457	3123	1933	3805	2811	3040	2435	2826	2381	2840	4139	3128	2397	3122	2104	1606.6	2883	1.58777	1.44547	1.22985	1.49448	1.55638	1.44995	0.128357	1.65639	1.76473	1.63446	1.29828	2.88033	2.55241	2.81105	2.78035	2.84692	2.63882	2.79512	2.81566	2.81152	2.37859	2.78669	2.13324	GTPase HflX
ACX60_02565	582	586	0	471	542	232	2	795	463	981	624	811	795	678	683	520	554	581	1020	686	709	723	668	436.2	673.5	0.927994	0.814422	0.000357179	0.721375	0.798957	0.440927	0.00201575	0.655811	0.548354	0.846601	0.691078	1.01231	1.19032	1.03379	1.28596	0.8638	1.01244	0.942899	1.14417	1.01673	1.16013	1.06415	1.11681	acyltransferase
ACX60_02570	1202	1058	2	1521	1467	450	3	1024	716	1130	767	1208	845	967	814	860	907	298	550	415	422	408	468	1050	933.5	0.954162	0.732036	0.00152279	1.15975	1.07659	0.425781	0.0015053	0.42054	0.422171	0.485494	0.422896	0.750683	0.629867	0.734046	0.763004	0.711219	0.825203	0.240769	0.307149	0.306214	0.343769	0.298964	0.389532	phospholipase
ACX60_02575	1887	2836	991	1920	2297	1531	1141	4542	2678	4019	3121	2002	1662	1518	1379	1504	1229	1635	2988	1841	1502	1939	1360	1986.2	1549	2.41002	3.15708	1.21399	2.35542	2.71214	2.33067	0.921128	3.00114	2.54049	2.77815	2.76862	2.00164	1.99322	1.85396	2.07969	2.00117	1.79903	2.12537	2.68472	2.18556	1.9686	2.28596	1.82124	phosphohydrolase
ACX60_02580	214	278	0	183	207	65	396	406	270	373	502	262	202	186	189	165	158	151	582	204	257	214	204	176.4	193.667	0.576301	0.652544	0.000357179	0.473374	0.515356	0.208644	0.674086	0.565654	0.540079	0.543665	0.938986	0.552343	0.510812	0.478991	0.60101	0.462921	0.487673	0.413884	1.10262	0.510652	0.710241	0.531973	0.57603	membrane protein
ACX60_02585	2124	2336	2575	1911	2324	2096	2445	4476	3079	4400	3562	2251	2434	1940	1739	1878	1710	2195	3236	2325	2058	2480	2160	2254	1992	2.24026	2.14757	2.60504	1.93608	2.26612	2.63507	1.63008	2.44244	2.41219	2.5118	2.60951	1.85863	2.41068	1.95671	2.16585	2.06361	2.06717	2.35638	2.40116	2.27943	2.22755	2.41455	2.38879	membrane protein
ACX60_02590	1187	1556	494	1184	1397	1153	947	2686	1423	2573	2008	1358	1171	980	846	925	711	1137	1869	1229	1063	1356	1133	1163.6	998.5	3.04406	3.4781	1.21513	2.91657	3.31208	3.52443	1.5351	3.56368	2.7106	3.57133	3.57674	2.72631	2.8199	2.4033	2.56188	2.47134	2.08982	2.96777	3.37195	2.92964	2.79752	3.20999	3.04658	hypothetical protein
ACX60_02595	849	738	544	764	729	668	231	1750	1096	1596	1400	963	662	850	517	731	551	877	1048	936	883	746	634	724.8	712.333	0.709762	0.537763	0.436211	0.613502	0.563422	0.665638	0.122068	0.756889	0.680571	0.722147	0.81293	0.630237	0.519682	0.679521	0.510364	0.636663	0.52795	0.746228	0.616361	0.727345	0.757535	0.575684	0.555743	16S ribosomal RNA
ACX60_02610	1963	1941	2250	2205	1909	1865	1450	4605	3201	4097	3222	2085	1538	1895	1359	1738	1127	1932	2322	2171	1913	1937	1808	2053.6	1623.67	0.86807	0.748151	0.954355	0.936614	0.780445	0.983037	0.40531	1.05355	1.05142	0.980591	0.989647	0.721793	0.638654	0.801351	0.709641	0.800704	0.571208	0.869577	0.72238	0.892389	0.868134	0.790687	0.838326	23S ribosomal RNA
ACX60_02620	953	881	947	904	998	734	687	1532	619	1466	1531	2073	1681	1516	1226	1395	1663	1554	1939	1741	1801	1707	1471	936.6	1592.33	0.895351	0.721449	0.853382	0.815805	0.866827	0.821964	0.407983	0.744644	0.431965	0.745456	0.99907	1.52466	1.48301	1.36201	1.36012	1.36541	1.79072	1.486	1.28158	1.5204	1.73641	1.48038	1.44908	dihydrolipoamide dehydrogenase
ACX60_02625	1322	1480	536	1072	1202	1176	1142	2800	1757	2400	1983	1426	1776	1143	1163	1123	1064	1222	1603	1316	1241	1422	1071	1122.4	1282.5	1.42943	1.39483	0.555889	1.11338	1.20154	1.51563	0.780515	1.56631	1.41111	1.40452	1.48927	1.20704	1.80322	1.18183	1.48489	1.26502	1.31859	1.34483	1.21936	1.32265	1.37702	1.41929	1.21423	hypothetical protein
ACX60_02630	163	186	0	132	180	106	0	314	70	223	281	153	68	93	46	110	140	113	87	154	207	202	76	132.2	101.667	0.627644	0.624264	0.000357179	0.488222	0.640767	0.486506	0.000199455	0.625526	0.200208	0.464749	0.751541	0.461201	0.245872	0.342443	0.209155	0.441272	0.61786	0.442865	0.235675	0.551197	0.817963	0.71799	0.306845	oxidoreductase
ACX60_02635	689	568	1440	655	1028	703	579	1317	545	1213	1044	1874	1886	1678	1500	1523	1689	1537	2323	1754	1538	1871	1448	876	1691.67	0.991932	0.712756	1.98847	0.905778	1.36823	1.20635	0.526897	0.98093	0.582797	0.945173	1.04396	2.11205	2.54964	2.31012	2.54999	2.28429	2.78695	2.25218	2.35278	2.34721	2.27225	2.48644	2.1858	lysophospholipase
ACX60_02640	804	1049	0	859	910	561	2115	1795	1510	1530	1257	611	627	515	419	444	425	458	613	597	394	670	417	724.4	506.833	2.37326	2.69895	0.000357179	2.43557	2.48332	1.97383	3.94625	2.74122	3.31073	2.44438	2.57718	1.4119	1.73793	1.4537	1.46046	1.3654	1.43785	1.37601	1.27297	1.63804	1.1935	1.8256	1.29064	thioredoxin
ACX60_02645	169	107	0	138	147	188	0	198	344	399	481	176	90	135	108	139	107	138	85	168	154	122	206	112.2	125.833	0.516589	0.285083	0.000357179	0.405187	0.41541	0.684972	0.000199455	0.313122	0.781043	0.660114	1.02123	0.421156	0.25833	0.394613	0.389823	0.44265	0.374868	0.429343	0.182787	0.47734	0.483077	0.344238	0.660246	acyl-CoA thioester hydrolase
ACX60_02650	250	282	0	223	286	234	0	504	265	486	261	421	563	407	372	341	212	320	484	416	378	412	345	208.2	386	0.652806	0.641834	0.000357179	0.559328	0.690417	0.72831	0.000199455	0.680869	0.513982	0.686859	0.473374	0.860594	1.38047	1.01629	1.14702	0.927654	0.634477	0.850473	0.889116	1.00971	1.01291	0.993075	0.944589	hypothetical protein
ACX60_02660	382	488	0	364	457	496	439	707	643	629	333	454	519	431	459	387	389	369	580	465	403	487	318	338.2	439.833	0.499755	0.556472	0.000357179	0.457418	0.552728	0.77345	0.363031	0.478523	0.624832	0.445381	0.302593	0.464967	0.637582	0.539201	0.709074	0.527464	0.583283	0.491346	0.533815	0.565466	0.541048	0.588117	0.436215	hypothetical protein
ACX60_02665	1490	1840	110	1541	1841	1181	5	2839	2054	2760	2217	1447	1313	1138	991	1301	1134	1248	2009	1342	1208	1141	1054	1364.4	1220.67	1.68746	1.81633	0.11949	1.67636	1.92754	1.59424	0.00357933	1.66342	1.72785	1.69178	1.74395	1.28289	1.39633	1.23245	1.32527	1.53501	1.47196	1.43856	1.60065	1.41273	1.40395	1.19282	1.25161	hypothetical protein
ACX60_02670	703	1136	1	670	768	717	2	1592	867	1615	1049	1184	1011	917	856	857	804	1008	1664	1031	1138	1083	890	655.6	938.167	0.859555	1.21067	0.00117277	0.786884	0.868123	1.04495	0.00154573	1.00705	0.7874	1.06876	0.89087	1.13329	1.16076	1.07218	1.23588	1.09166	1.12671	1.25443	1.43133	1.17176	1.4279	1.22233	1.14101	hypothetical protein
ACX60_02675	529	731	13	605	539	578	0	1138	505	1100	848	706	665	684	640	582	627	751	1205	741	722	728	592	483.4	650.667	1.42459	1.71586	0.0335793	1.56498	1.34192	1.85532	0.000199455	1.5855	1.01015	1.6033	1.58618	1.48838	1.68163	1.76145	2.03517	1.63285	1.93526	2.05846	2.28292	1.85487	1.99531	1.8097	1.67162
ACX60_02680	909	1248	1	947	990	678	1531	1660	1244	1626	1314	685	474	552	453	474	451	548	1100	678	481	719	564	819	514.833	2.3881	2.85781	0.0025199	2.38977	2.40451	2.12313	2.54243	2.25625	2.42755	2.31205	2.39776	1.40881	1.16934	1.38678	1.40531	1.29734	1.35801	1.46533	2.03306	1.65569	1.2968	1.74365	1.55363	hypothetical protein
ACX60_02685	775	995	26	692	770	808	3111	1524	834	1297	1380	1875	1423	1340	1266	1373	1347	1619	2010	1421	1315	1527	1591	651.6	1437.33	0.91131	1.0198	0.0293245	0.781606	0.83706	1.13248	2.31233	0.927126	0.728431	0.825452	1.1271	1.72599	1.57124	1.50677	1.75785	1.68199	1.81538	1.93766	1.66276	1.55317	1.58682	1.65746	1.96162	nuclease
ACX60_02690	67	206	0	80	93	123	0	87	76	199	98	172	112	121	108	123	110	133	181	104	102	122	143	89.2	124.333	0.26032	0.697637	0.000357179	0.298566	0.334055	0.569632	0.000199455	0.174881	0.219333	0.418479	0.264472	0.523159	0.408626	0.44957	0.495497	0.497881	0.489848	0.525958	0.494744	0.3756	0.406696	0.437556	0.582571	hypothetical protein
ACX60_02695	3153	3316	1659	3616	3471	2619	739	6897	4596	6518	4308	1699	1400	1614	1191	1464	1214	1848	2600	1579	1168	1541	1334	3043	1430.33	3.37526	3.09405	1.70343	3.71818	3.43511	3.34176	0.500049	3.81974	3.65445	3.77647	3.20317	1.4238	1.4073	1.65222	1.5055	1.63272	1.48949	2.0135	1.95806	1.57118	1.28311	1.52275	1.49734	hypothetical protein
ACX60_02705	330	317	434	312	307	284	0	685	313	536	725	381	310	265	186	242	188	279	486	271	322	239	218	340	262	1.95267	1.63495	2.46319	1.77332	1.6794	2.00304	0.000199455	2.09698	1.37568	1.71659	2.9797	1.76487	1.72247	1.49948	1.29961	1.49182	1.27499	1.68029	2.02311	1.49054	1.95527	1.30543	1.35254	hypothetical protein
ACX60_02710	80	167	0	93	99	21	0	91	261	137	242	324	229	281	168	224	168	224	80	266	176	257	188	87.8	232.333	0.392378	0.713939	0.000357179	0.438143	0.448902	0.12277	0.000199455	0.230912	0.950854	0.363683	0.824424	1.24403	1.05469	1.31796	0.972992	1.14459	0.94441	1.11823	0.276041	1.21271	0.88586	1.16356	0.966836	hypothetical protein
ACX60_02715	490	380	3	483	566	502	2	853	611	1103	294	1247	1050	1047	822	994	742	991	1097	949	848	1146	839	384.4	983.667	0.616656	0.416831	0.00362127	0.583864	0.658514	0.753021	0.00159097	0.555374	0.571145	0.751294	0.256989	1.22853	1.24083	1.26001	1.22153	1.30323	1.07025	1.26937	0.971231	1.11013	1.09517	1.33129	1.10711	molecular chaperone DnaJ
ACX60_02720	580	729	138	634	613	223	1	1426	622	1203	926	823	777	751	464	608	430	610	1366	675	563	613	504	538.8	642.167	1.07187	1.17428	0.244618	1.12544	1.04732	0.491221	0.00116815	1.3634	0.853815	1.20329	1.18863	1.19066	1.34838	1.32719	1.01255	1.17059	0.910794	1.14739	1.77597	1.15952	1.06773	1.04572	0.976621	hypothetical protein
ACX60_02725	342	267	0	479	546	349	1137	732	751	784	535	471	390	303	217	275	314	337	462	409	480	328	261	326.8	328.333	1.34091	0.912464	0.000357179	1.80396	1.97911	1.63101	2.81786	1.48483	2.18712	1.66371	1.45696	1.44567	1.43587	1.13605	1.00466	1.1233	1.41104	1.34484	1.27434	1.49059	1.93132	1.18711	1.07299	hypothetical protein
ACX60_02730	576	653	966	557	533	508	101	1259	886	940	1076	199	286	185	222	140	53	188	39	166	120	143	294	657	180.833	2.51016	2.4804	4.03784	2.33159	2.14738	2.63876	0.278218	2.83853	2.86795	2.21715	3.25695	0.678898	1.17036	0.770957	1.1424	0.635616	0.264723	0.83388	0.119567	0.67243	0.536658	0.575249	1.3434	hypothetical protein
ACX60_02735	870	971	21	1025	993	750	1798	1926	1690	1426	1431	1171	853	1014	719	901	557	905	786	871	792	988	718	776	869.167	1.06983	1.04074	0.024769	1.2107	1.12888	1.09929	1.39756	1.2253	1.54362	0.949079	1.22224	1.12726	0.984961	1.19237	1.04402	1.15427	0.785031	1.13269	0.679966	0.995574	0.999442	1.12148	0.925763	phage/plasmid-like protein TIGR03299
ACX60_02740	2531	2983	1189	2679	3102	2686	3830	5750	4265	5589	4210	1498	1420	1154	1347	1227	1048	1261	1763	1470	1152	1216	1278	2496.8	1282.33	3.70584	3.80696	1.66982	3.76778	4.19893	4.68768	3.54469	4.35564	4.63844	4.42911	4.28151	1.71703	1.95235	1.61577	2.32888	1.87166	1.7587	1.87922	1.816	2.00065	1.73095	1.6435	1.96203	copper resistance protein CopD
ACX60_02745	214	177	1	201	176	79	0	379	398	353	345	283	401	236	193	235	192	215	261	332	363	321	257	153.8	256.667	0.726442	0.523709	0.00325597	0.655392	0.552334	0.319647	0.000199455	0.665604	1.00353	0.648559	0.813442	0.752049	1.27822	0.766088	0.773623	0.83108	0.747007	0.742835	0.6233	1.04758	1.26454	1.00585	0.914745	copper resistance protein CopC
ACX60_02750	2086	2544	217	2125	2396	1451	2062	4151	3604	3517	3246	4581	3468	3822	2455	3464	2669	3365	4203	3852	3394	4091	3702	1873.6	3409.83	1.14163	1.21355	0.113911	1.11709	1.21227	0.946532	0.71332	1.17531	1.46506	1.04177	1.2339	1.96265	1.78224	2.00024	1.58653	1.97504	1.67416	1.8744	1.61823	1.95955	1.90616	2.06672	2.12436	haloacid dehalogenase
ACX60_02755	6313	7291	1512	6438	6577	5338	6113	13887	8780	11605	8785	2863	2385	2286	1863	2059	2082	2150	3530	2437	2298	2527	2167	5626.2	2256.33	5.93111	5.97059	1.36253	5.8099	5.71255	5.97772	3.63027	6.74991	6.12707	5.9011	5.73274	2.10569	2.10409	2.05379	2.0668	2.01532	2.2419	2.05592	2.33316	2.12822	2.21558	2.19152	2.13471	histidine kinase
ACX60_02760	769	709	1836	631	1037	540	0	1445	1198	1272	1118	1013	697	798	720	667	700	908	1064	838	644	875	831	996.4	765.833	1.45237	1.16715	3.32595	1.14471	1.81063	1.21563	0.000199455	1.41191	1.6806	1.30024	1.4666	1.49772	1.23611	1.44123	1.60571	1.31239	1.51525	1.74543	1.41371	1.47114	1.24817	1.52545	1.64563	transcriptional regulator
ACX60_02765	325	470	0	361	572	424	1	758	394	777	344	811	665	727	674	670	486	671	1054	722	595	884	628	345.6	672.167	1.19781	1.50984	0.000357179	1.27799	1.94895	1.86262	0.00232963	1.44531	1.07859	1.54993	0.880606	2.33989	2.30144	2.56222	2.93324	2.57256	2.05293	2.51705	2.73283	2.47343	2.25039	3.00743	2.42685	hypothetical protein
ACX60_02770	2252	2758	3615	2484	2687	2037	3788	5708	3932	4710	4220	3459	3443	2821	2385	2670	2291	3036	4146	3259	3281	3345	2663	2759.2	2844.83	1.4746	1.57409	2.27042	1.56233	1.62657	1.58984	1.56783	1.93365	1.91239	1.66922	1.91928	1.77308	2.11698	1.76639	1.84407	1.82139	1.71936	2.02336	1.90987	1.98358	2.20469	2.02182	1.82833	copper oxidase
ACX60_02775	2197	2621	58	2210	2648	1724	2352	4735	2507	4861	2533	1258	1498	951	752	854	752	938	1749	1052	952	857	911	1946.8	1010.83	3.08044	3.20317	0.0780017	2.97641	3.43244	2.88122	2.08452	3.43473	2.61093	3.68889	2.46683	1.38082	1.97228	1.2751	1.24505	1.24747	1.20847	1.33861	1.72521	1.37107	1.3698	1.10919	1.33931	copper resistance protein CopB
ACX60_02780	372	471	3	482	517	445	1234	1035	406	969	462	620	388	506	276	472	399	560	727	442	438	515	520	369	443.5	1.04091	1.14874	0.00805164	1.29549	1.3374	1.48418	2.18258	1.4983	0.843828	1.46751	0.897909	1.35811	1.01947	1.35394	0.911935	1.37594	1.27961	1.59487	1.43111	1.14961	1.25771	1.3302	1.52564	hypothetical protein
ACX60_02785	598	721	1463	708	625	420	0	1024	1224	1400	702	714	531	555	282	670	415	679	729	648	438	591	482	823	527.833	0.591554	0.621667	1.38813	0.672735	0.571577	0.495221	0.000199455	0.524062	0.899358	0.749564	0.482337	0.552922	0.493245	0.525008	0.329403	0.690487	0.470519	0.683644	0.507329	0.595838	0.444636	0.539662	0.499943	cytochrome C
ACX60_02790	1665	2312	3546	2097	1893	1478	594	3551	3211	3593	2306	2900	1921	2305	1733	2059	1522	2153	3020	2371	2169	2173	2105	2302.6	2073.33	1.43279	1.73415	2.92685	1.73335	1.50599	1.516	0.323103	1.58092	2.05243	1.67345	1.37832	1.95362	1.55228	1.89679	1.76097	1.84592	1.50114	1.88573	1.82829	1.89653	1.91543	1.72611	1.89933	hemolysin D
ACX60_02795	2437	2401	447	2619	2582	1736	141	5238	3267	4531	3170	3106	1847	2578	1732	2222	1898	2131	2855	2589	2454	2418	2167	2097.2	2230.5	0.999235	0.858092	0.175798	1.03149	0.978746	0.848435	0.036544	1.11114	0.994991	1.00553	0.9028	0.996979	0.711138	1.01082	0.838581	0.94917	0.891958	0.889329	0.823545	0.986743	1.03258	0.915186	0.931646	cation transporter
ACX60_02800	252	379	0	269	304	137	0	639	481	565	349	400	349	277	361	265	301	295	216	292	224	243	323	240.8	325.5	0.897972	1.17715	0.000357179	0.92073	1.00147	0.581888	0.000199455	1.17802	1.27311	1.08968	0.86379	1.11582	1.16778	0.94389	1.51899	0.983775	1.22932	1.06992	0.541483	0.967175	0.81912	0.799299	1.20683	copper-binding protein
ACX60_02805	2631	3024	1512	3013	2880	2283	5896	5545	4132	5282	3899	3993	3527	3187	2818	2941	2722	3003	4910	3510	3508	3600	3220	2612	3198	1.85557	1.85895	1.02283	2.04115	1.87781	1.9192	2.62845	2.02324	2.16459	2.01624	1.90999	2.20459	2.33581	2.14941	2.34684	2.16093	2.2003	2.15565	2.43617	2.30104	2.53895	2.34369	2.38118	iron transporter FeoB
ACX60_02815	2233	3061	1991	2487	2672	1848	3	4669	3662	4807	3732	2014	1970	1563	1507	1521	1643	1725	2208	1618	1652	1788	1653	2488.8	1703	2.20386	2.63323	1.88478	2.3577	2.438	2.17397	0.00187155	2.38401	2.68455	2.56777	2.55833	1.55606	1.82573	1.47514	1.75628	1.56391	1.85853	1.73281	1.53308	1.48434	1.67318	1.62893	1.7106	cation transporter
ACX60_02820	449	402	305	451	634	353	1	1049	545	822	511	1258	1363	1025	794	922	902	1000	1714	1135	1201	1313	1036	448.2	1044	1.47751	1.15303	0.962671	1.42554	1.92875	1.38457	0.00208003	1.78587	1.33211	1.46401	1.16795	3.24069	4.21168	3.22543	3.08525	3.16085	3.40195	3.34928	3.96794	3.47169	4.05569	3.98832	3.57458	MerR family transcriptional regulator
ACX60_02825	2643	2906	1275	2419	2811	2517	1901	4652	3856	5117	3707	4253	4094	2974	3402	3011	3011	3391	5216	3521	3634	4049	3719	2410.8	3457.5	1.26882	1.21599	0.587092	1.11547	1.24757	1.44027	0.576859	1.1554	1.37499	1.32955	1.23608	1.59835	1.84555	1.36529	1.92851	1.50592	1.65672	1.65691	1.76161	1.57119	1.7903	1.79429	1.87201	restriction endonuclease
ACX60_02830	1042	1406	1241	859	1093	710	0	1779	1470	1895	1936	661	566	578	609	458	678	509	1022	607	741	740	760	1128.2	591.667	4.08548	4.80496	4.66702	3.23509	3.96184	3.3181	0.000199455	3.60861	4.28105	4.02135	5.27231	2.02884	2.08385	2.16712	2.81953	1.8708	3.04678	2.03123	2.819	2.2122	2.98147	2.67823	3.12441	hypothetical protein
ACX60_02835	188	214	0	177	256	160	224	443	133	289	303	292	194	259	215	230	222	277	358	313	303	246	278	167	235.333	0.473651	0.469942	0.000357179	0.428343	0.596269	0.480482	0.356725	0.577423	0.248892	0.394082	0.530229	0.575912	0.458963	0.623993	0.639623	0.603693	0.641047	0.710309	0.634531	0.733002	0.783395	0.572106	0.734388	acetyltransferase
ACX60_02840	1325	1757	3705	1457	1456	1264	1713	2644	2481	2894	2125	2015	2043	1569	1461	1533	1535	1612	2426	1629	2057	1847	1711	1940	1692.67	1.33843	1.54697	3.58973	1.4137	1.3597	1.52189	1.09376	1.38175	1.86151	1.58222	1.49094	1.59341	1.93786	1.51559	1.74267	1.61328	1.77715	1.65734	1.72401	1.52954	2.13232	1.72222	1.81222	integrase
ACX60_02845	596	822	610	649	656	413	529	1425	551	1344	618	531	409	437	356	396	391	457	853	506	481	524	499	666.6	420	1.57542	1.89388	1.54659	1.64783	1.60309	1.30124	0.883876	1.94875	1.08183	1.92282	1.13464	1.0988	1.01519	1.10462	1.11118	1.09052	1.18458	1.22952	1.58624	1.24326	1.30477	1.27857	1.38303	nucleotide-binding protein
ACX60_02850	150	215	1310	198	214	149	0	315	310	290	291	161	172	169	69	139	62	140	110	189	193	157	204	417.4	128.667	0.616215	0.769856	5.16185	0.781311	0.812749	0.729599	0.000199455	0.669485	0.945934	0.644803	0.830337	0.517773	0.663505	0.663907	0.334715	0.5949	0.291923	0.585377	0.317909	0.72171	0.813646	0.595363	0.878721	sulfurtransferase
ACX60_02855	1729	1547	1	1703	1381	1418	445	2870	2164	2469	2127	1665	848	1188	1154	1211	909	1334	1313	1429	911	1248	1373	1272.2	1162.5	1.19204	0.929645	0.000661287	1.12779	0.880222	1.16528	0.193929	1.02369	1.10819	0.92131	1.01856	0.898636	0.548994	0.783236	0.93948	0.869819	0.718285	0.936094	0.636841	0.915776	0.644544	0.794241	0.992539	FAD-dependent cmnm(5)s(2)U34 oxidoreductase
ACX60_02860	280	290	0	261	272	224	0	787	1183	778	507	313	362	273	95	315	152	361	398	303	309	383	229	220.6	251.667	0.754038	0.680711	0.000357179	0.675139	0.677183	0.719018	0.000199455	1.09648	2.36635	1.13397	0.948339	0.65986	0.915416	0.703036	0.302095	0.883758	0.469154	0.989485	0.754028	0.758469	0.853947	0.952083	0.646622	hypothetical protein
ACX60_02865	155	310	1	224	249	170	0	779	386	621	335	319	177	223	165	196	142	303	336	273	283	268	274	187.8	203.667	0.662057	1.15413	0.00409692	0.91903	0.983252	0.865505	0.000199455	1.72144	1.22464	1.43563	0.993869	1.06666	0.709924	0.910853	0.83221	0.872183	0.695166	1.31727	1.00965	1.08389	1.24047	1.05667	1.22714	hypothetical protein
ACX60_02875	1400	1289	593	1517	1210	1186	412	2521	1875	2750	2339	1420	1330	1179	792	960	814	1073	1407	1115	902	1371	1113	1201.8	1082.5	2.12212	1.70304	0.862163	2.20874	1.69562	2.1428	0.394751	1.97699	2.11106	2.25612	2.46259	1.68501	1.89307	1.70897	1.41759	1.516	1.41417	1.65542	1.50039	1.571	1.40309	1.91831	1.76895	phosphoesterase
ACX60_02880	573	607	0	615	529	451	1	985	544	1382	1073	706	495	566	423	550	408	451	668	606	384	568	437	464.8	524.667	0.811348	0.749153	0.000357179	0.83646	0.692484	0.761177	0.000895029	0.721569	0.572149	1.05913	1.05529	0.782581	0.658161	0.766387	0.707258	0.81134	0.662138	0.649974	0.665423	0.7976	0.557983	0.742406	0.648804	bestrophin
ACX60_02885	560	872	980	606	613	458	237	1197	966	1294	633	1102	943	786	520	824	695	718	1312	782	1054	728	685	726.2	811.667	1.02174	1.38675	1.71503	1.06204	1.03398	0.996032	0.273328	1.12989	1.30914	1.27783	0.802187	1.574	1.61561	1.37137	1.12031	1.56627	1.45336	1.33335	1.68405	1.32623	1.97346	1.22609	1.31045	hypothetical protein
ACX60_02910	325	256	1312	389	298	268	66	824	639	930	720	222	201	173	112	167	209	163	78	241	216	217	188	516	180.667	0.370019	0.254045	1.43274	0.42541	0.31366	0.363691	0.0474974	0.485353	0.540381	0.573075	0.569369	0.197864	0.214888	0.18835	0.150572	0.198082	0.272724	0.188884	0.0624748	0.255046	0.252367	0.228056	0.224429	queuine tRNA-ribosyltransferase
ACX60_02915	366	453	1415	404	362	340	2466	755	321	748	766	774	877	746	469	607	521	573	1521	699	663	810	658	600	665.667	0.829736	0.895131	3.07686	0.879747	0.758698	0.918743	3.53375	0.885513	0.540532	0.917799	1.20617	1.37364	1.86695	1.61725	1.2555	1.43362	1.35373	1.32215	2.42581	1.47298	1.54244	1.69506	1.5641	membrane protein
ACX60_02920	1653	1660	2035	1667	1774	1585	2557	2763	2753	3691	2130	2316	1758	1761	1917	1741	1655	1823	2794	1851	1793	2115	1776	1757.8	1858	2.0742	1.81558	2.44926	2.00924	2.05794	2.37063	2.02812	1.79369	2.56591	2.50674	1.85643	2.27504	2.07143	2.11308	2.84043	2.27596	2.38019	2.32826	2.46646	2.15896	2.30885	2.44979	2.33669	membrane protein
ACX60_02925	369	505	0	357	318	353	910	854	686	809	679	856	659	604	563	634	549	756	1134	876	592	758	685	309.8	644.167	0.459006	0.547536	0.000357179	0.426558	0.365697	0.523388	0.715514	0.549591	0.633832	0.544663	0.586654	0.833563	0.769754	0.718469	0.826962	0.821616	0.782709	0.957151	0.992371	1.01288	0.755703	0.870366	0.893434	S-adenosylmethionine tRNA ribosyltransferase
ACX60_02935	1664	2285	577	1674	1582	1626	1915	3556	2612	3353	3057	2819	2345	2140	1804	2004	2008	2251	3706	2362	2330	2421	2272	1556.4	2186.67	1.64986	1.97474	0.548735	1.59429	1.45011	1.92163	1.20018	1.82408	1.92364	1.79935	2.10528	2.18807	2.18329	2.02902	2.1121	2.07004	2.28188	2.27162	2.58504	2.17687	2.37075	2.21579	2.36201	integrase
ACX60_02940	695	978	223	604	718	728	48	1994	1119	1168	1035	675	572	595	564	522	641	620	562	676	595	762	505	643.6	594.833	1.65408	2.0288	0.509061	1.38079	1.57978	2.06519	0.07221	2.4552	1.97815	1.50453	1.71093	1.25761	1.27833	1.35415	1.58502	1.29428	1.7485	1.50186	0.940973	1.49547	1.4532	1.67405	1.26021	hypothetical protein
ACX60_02945	99	191	466	173	39	144	0	152	179	206	162	945	682	730	792	708	910	747	1252	847	740	973	818	193.6	794.5	0.5858	0.985093	2.6448	0.983282	0.213344	1.01563	0.000199455	0.465315	0.786729	0.659734	0.665809	4.37742	3.78943	4.13063	5.53381	4.36451	6.17152	4.49885	5.2118	4.65862	4.49348	5.31457	5.07513	hypothetical protein
ACX60_02950	219	394	1	228	331	76	0	555	262	476	935	396	350	426	397	328	277	353	697	419	385	417	531	234.6	362.333	1.21244	1.90126	0.00531017	1.21246	1.69412	0.501516	0.000199455	1.58963	1.07739	1.4263	3.5954	1.71626	1.81952	2.2553	2.59532	1.89181	1.75764	1.9891	2.71467	2.1562	2.18732	2.13104	3.0824	hypothetical protein
ACX60_02955	79	136	0	63	154	78	128	136	17	133	179	235	235	168	214	164	257	215	339	258	230	258	235	86.4	212.167	0.362653	0.544168	0.000357179	0.277794	0.653562	0.426791	0.371415	0.322993	0.0579658	0.330448	0.570739	0.84451	1.01299	0.737485	1.16001	0.784325	1.35218	1.00455	1.0948	1.10089	1.0835	1.09326	1.13113
ACX60_02960	180	176	0	182	176	277	1487	547	259	458	257	70	93	92	180	83	34	102	131	106	92	91	106	142.8	92	0.579027	0.493479	0.000357179	0.562361	0.523409	1.06209	3.02358	0.910339	0.618848	0.797406	0.574222	0.176277	0.280921	0.283005	0.683729	0.278158	0.125355	0.333959	0.296461	0.316951	0.303705	0.270214	0.35753
ACX60_02965	998	1121	1418	1130	1069	1049	1	2389	1520	1840	1862	1280	1415	1077	970	1009	1222	1244	1609	1279	1072	1375	1075	1147.2	1162.17	1.44648	1.41617	1.97129	1.57317	1.43239	1.81223	0.000916148	1.79137	1.63637	1.4434	1.87448	1.45232	1.9258	1.49271	1.66011	1.52356	2.02996	1.83513	1.64061	1.7231	1.59446	1.8396	1.63369	hypothetical protein
ACX60_02970	262	292	2	259	250	279	4	531	534	444	464	404	333	281	170	300	182	362	359	338	346	352	273	213	278.333	1.57193	1.52702	0.0115095	1.49262	1.38667	1.99523	0.0151697	1.64822	2.37975	1.44179	1.93362	1.89752	1.87608	1.6122	1.20439	1.87517	1.25153	2.21059	1.51529	1.88499	2.13032	1.94947	1.71741	hypothetical protein
ACX60_02975	806	977	1209	870	657	768	2	1312	713	1363	584	1503	1429	1262	952	1164	912	1485	1532	1546	1329	1471	1192	903.8	1203.67	0.819949	0.866315	1.1797	0.850136	0.617901	0.931257	0.00128608	0.690518	0.538765	0.750473	0.412653	1.19697	1.36508	1.22769	1.1436	1.23365	1.06337	1.53761	1.09643	1.46191	1.38744	1.38135	1.27147	histidine kinase
ACX60_02980	1578	1684	785	1653	1628	729	3	1967	962	1604	1189	3636	2978	3205	2220	2732	2646	1772	3099	1932	1633	1951	1489	1465.6	2902.83	0.740193	0.688509	0.353184	0.744781	0.705983	0.407589	0.000889496	0.477344	0.335175	0.407221	0.387383	1.33516	1.31171	1.43762	1.22963	1.33508	1.42254	0.845997	1.02265	0.842374	0.78607	0.844766	0.73234	glutamine-synthetase adenylyltransferase
ACX60_02985	643	444	1798	730	474	644	3511	1419	849	1107	655	1294	984	943	682	951	814	1039	1597	1243	1230	1119	1019	817.8	944.667	0.895717	0.539104	2.40239	0.976788	0.610436	1.06931	3.09154	1.02266	0.878467	0.834632	0.633755	1.41113	1.28715	1.25618	1.12184	1.38016	1.29963	1.47313	1.56507	1.6095	1.75834	1.4389	1.48838	branched-chain amino acid aminotransferase
ACX60_02995	645	918	3	638	778	356	336	1063	711	1029	467	1098	1185	898	882	917	995	623	1339	677	530	574	824	596.4	995.833	0.809352	1.00404	0.00361071	0.768982	0.902525	0.532457	0.266503	0.690081	0.662682	0.698845	0.407019	1.07858	1.39627	1.07754	1.30687	1.19877	1.43099	0.795669	1.18203	0.789635	0.682481	0.66486	1.08414	glycosyltransferase
ACX60_03000	448	615	309	394	436	242	0	448	589	625	271	922	829	671	554	614	441	279	730	282	306	265	304	440.4	671.833	0.765424	0.915859	0.506379	0.646603	0.688671	0.492829	0.000199455	0.395996	0.747476	0.577952	0.321598	1.23318	1.33	1.09629	1.11768	1.0929	0.863572	0.485171	0.877437	0.44785	0.536516	0.417937	0.5446	polysaccharide deacetylase
ACX60_03005	583	886	4	743	470	402	2	728	540	707	296	1321	1157	1100	883	1011	998	383	664	527	362	489	249	537.2	1078.33	0.980492	1.29879	0.00645251	1.20028	0.73076	0.805857	0.00212613	0.633427	0.67457	0.64355	0.34577	1.7392	1.82719	1.76908	1.75356	1.77139	1.92372	0.655603	0.78562	0.823846	0.624771	0.759146	0.439091	lipopolysaccharide biosynthesis protein
ACX60_03010	783	927	2	905	936	557	528	1796	1673	2029	1256	3249	2841	2431	2304	2526	1958	3732	6014	3826	3509	4173	3205	710.6	2551.5	0.976815	1.008	0.00239317	1.08447	1.07951	0.828251	0.41636	1.15917	1.55026	1.37	1.08833	3.17302	3.3281	2.90011	3.39405	3.283	2.79962	4.73869	5.27816	4.43665	4.49232	4.80551	4.19236	glycosyl transferase
ACX60_03015	292	189	0	240	290	196	1	277	349	491	345	664	569	521	412	421	424	318	284	345	384	411	329	202.2	501.833	0.421796	0.237964	0.000357179	0.333003	0.387275	0.337468	0.00091307	0.207009	0.374458	0.383874	0.346146	0.750861	0.771803	0.719675	0.702751	0.633562	0.701975	0.467534	0.288607	0.463232	0.56923	0.548027	0.498305	hypothetical protein
ACX60_03020	494	602	16	497	527	444	1016	777	962	1088	909	858	1035	743	588	770	652	753	600	848	635	838	664	427.2	774.333	0.78188	0.830499	0.0242899	0.755592	0.771126	0.837631	1.01646	0.636244	1.13096	0.93203	0.999304	1.0631	1.53825	1.12456	1.09894	1.26967	1.18276	1.21304	0.668088	1.24758	1.03139	1.22433	1.10195	glycosyltransferase
ACX60_03025	1336	1273	578	1193	1084	827	2	1952	949	1875	1352	1359	1492	1083	1075	952	1011	1146	2405	1435	1477	1530	1186	1092.8	1162	1.52916	1.27	0.634553	1.31161	1.14704	1.12826	0.00144698	1.15589	0.80681	1.16154	1.07484	1.2177	1.60358	1.18537	1.45292	1.1352	1.32628	1.33505	1.93656	1.52672	1.73486	1.61651	1.42335	UDP-N-acetylglucosamine 2-epimerase
ACX60_03030	219	206	353	255	278	305	892	623	252	461	583	422	338	297	309	268	514	513	676	435	522	534	557	262.2	358	0.365456	0.299632	0.565014	0.408742	0.428882	0.606663	0.940894	0.537859	0.312356	0.41637	0.675741	0.551285	0.529642	0.473944	0.608884	0.465923	0.983084	0.871316	0.79361	0.674746	0.893921	0.822571	0.9746	glycosyl transferase
ACX60_03035	379	348	0	349	450	235	0	788	379	579	435	296	358	294	261	270	189	175	268	219	227	394	121	305.2	278	2.2739	1.81987	0.000357179	2.01129	2.49601	1.68057	0.000199455	2.44595	1.689	1.88018	1.81277	1.39026	2.01693	1.68678	1.84909	1.68766	1.29966	1.06865	1.13119	1.22134	1.39764	2.18207	0.761198	membrane protein
ACX60_03040	121	227	0	165	239	151	0	541	97	368	252	112	28	106	116	87	111	100	21	130	18	108	123	150.4	93.3333	0.0877858	0.143547	0.000357179	0.114985	0.160302	0.130579	0.000199455	0.203061	0.052272	0.144502	0.126987	0.0636106	0.0190753	0.0735401	0.0993761	0.0657576	0.0922992	0.0738424	0.0107183	0.0876682	0.0134014	0.0723275	0.0935673	aspartyl-tRNA synthetase
ACX60_03045	632	781	348	582	579	407	0	1268	381	1147	843	1094	750	773	816	720	797	886	1209	946	665	1038	845	584.4	825	1.06707	1.14937	0.563573	0.943883	0.90377	0.819084	0.000199455	1.10761	0.477816	1.04816	0.988611	1.446	1.18909	1.24806	1.62687	1.26648	1.54231	1.52257	1.43606	1.48466	1.15222	1.61777	1.49594	zinc dependent phospholipase C
ACX60_03050	2938	3497	2145	3146	2863	740	2392	1824	1323	1602	1094	5203	3869	4282	3380	3844	3464	1643	1949	1661	1618	1653	2042	2917.8	4007	1.82644	1.89486	1.27901	1.87858	1.64542	0.548329	0.939937	0.586634	0.610901	0.539017	0.472379	2.53209	2.25853	2.54553	2.48116	2.48957	2.46812	1.03958	0.852381	0.959803	1.03221	0.948563	1.33103	TonB-dependent receptor
ACX60_03055	1423	1372	1586	1416	1531	760	763	2768	1929	2629	2151	1701	1479	1409	1366	1202	1042	1213	1145	1471	1068	1366	1202	1465.6	1366.5	1.25468	1.05441	1.34129	1.19924	1.24797	0.798724	0.425242	1.26265	1.26333	1.2546	1.31731	1.17409	1.22453	1.188	1.4222	1.10413	1.053	1.08856	0.710233	1.20559	0.966351	1.11178	1.11125	phospholipase D
ACX60_03060	110	67	0	80	116	148	0	239	126	101	45	387	464	280	411	317	283	255	393	327	308	429	202	74.6	357	0.318148	0.168904	0.000357179	0.222251	0.310167	0.510216	0.000199455	0.357621	0.270685	0.158105	0.0904001	0.876232	1.26017	0.774414	1.40366	0.955175	0.93812	0.750659	0.799646	0.879111	0.914163	1.14534	0.612586	hypothetical protein
ACX60_03065	631	476	1723	722	608	404	4	904	749	1137	1079	1017	823	807	761	713	561	800	1900	891	656	859	541	832	780.333	2.12521	1.39736	5.56609	2.33575	1.89312	1.62185	0.00851563	1.57518	1.87375	2.07262	2.52414	2.68142	2.60283	2.59911	3.02651	2.50178	2.16556	2.74239	4.50189	2.78939	2.26732	2.67058	1.91051	hypothetical protein
ACX60_03075	2297	2313	1	2343	2274	1551	2427	3746	2709	3553	2769	3202	2391	2823	2002	2499	2370	2565	3221	2810	2331	2936	2324	1845.6	2547.83	1.66367	1.4602	0.000694704	1.63003	1.52265	1.33898	1.11112	1.40367	1.45738	1.3928	1.393	1.81552	1.62615	1.95523	1.71221	1.88565	1.96739	1.89087	1.64122	1.89179	1.73255	1.96293	1.76491	acyl-CoA dehydrogenase
ACX60_03080	1503	1584	1064	1671	1921	1365	5	3320	2628	2722	2049	2659	2074	2102	1649	2044	1728	2029	2778	2172	2106	2308	2028	1548.6	2042.67	1.07591	0.988327	0.730552	1.14897	1.27129	1.16468	0.00226241	1.22954	1.39733	1.05461	1.01878	1.49007	1.39412	1.43889	1.39387	1.52435	1.41774	1.47831	1.399	1.44523	1.54708	1.52508	1.52217	acyl-CoA dehydrogenase
ACX60_03090	1750	2585	1923	2029	1978	1444	3	3912	2513	3605	3503	2476	2456	1906	1804	1786	1830	1890	2699	1925	1653	1882	1685	2053	2043	1.36152	1.75298	1.43502	1.5163	1.4227	1.33909	0.00147534	1.57462	1.45223	1.51803	1.89298	1.50803	1.79428	1.41804	1.65733	1.44762	1.63182	1.49663	1.47726	1.39212	1.31976	1.3516	1.37457	histidine kinase
ACX60_03095	952	841	1182	850	962	640	439	1753	1128	1643	953	1256	862	1060	839	1019	801	990	1492	965	673	972	810	957.4	972.833	1.79013	1.37839	2.13185	1.53526	1.67234	1.43444	0.52179	1.70537	1.57548	1.67214	1.24469	1.84888	1.52205	1.90604	1.86292	1.99622	1.7263	1.89474	1.97372	1.68668	1.29867	1.68715	1.59702	hypothetical protein
ACX60_03100	1093	1148	60	1226	1033	824	1860	2042	2157	1869	1201	2261	1815	1749	1118	1744	1457	1973	1642	1965	1517	2016	1860	912	1690.67	0.977745	0.895111	0.0514814	1.05345	0.854295	0.878596	1.05173	0.945041	1.43322	0.904904	0.746223	1.58336	1.5246	1.49615	1.18095	1.62532	1.49383	1.79639	1.03335	1.63391	1.39261	1.6647	1.74461	selenoprotein O and cysteine-containing protein
ACX60_03105	1030	1028	7	1133	1014	597	1870	1966	1661	1586	1284	818	507	653	560	622	723	483	296	492	545	461	502	842.4	647.167	1.13365	0.986202	0.00738983	1.19782	1.03177	0.783203	1.30098	1.11948	1.35791	0.944787	0.981586	0.704805	0.523993	0.687283	0.727807	0.713216	0.912048	0.541075	0.229194	0.503348	0.615569	0.468366	0.579331	acyl-CoA desaturase
ACX60_03110	663	705	2859	733	824	623	1863	1133	923	1040	1445	1414	1131	1103	716	1011	793	1017	1262	1146	1062	1021	951	1156.8	1028	1.61365	1.49559	6.67425	1.71363	1.85406	1.80734	2.86611	1.42664	1.66861	1.36999	2.44277	2.69412	2.58483	2.56714	2.05775	2.5635	2.2121	2.51932	2.16084	2.59262	2.65251	2.29383	2.42692	hypothetical protein
ACX60_03115	154	231	370	194	188	189	1	247	156	243	129	999	774	827	680	767	861	744	974	828	760	736	649	227.4	818	0.278613	0.36427	0.642061	0.337133	0.314442	0.407568	0.00114358	0.231189	0.209635	0.237944	0.162103	1.41488	1.31491	1.43076	1.4527	1.44565	1.78534	1.37	1.23968	1.39242	1.41102	1.22914	1.23114	glycerophosphodiester phosphodiesterase
ACX60_03120	349	431	0	518	409	230	0	693	499	684	653	309	228	324	252	265	271	304	284	325	230	379	364	341.4	274.833	0.778876	0.838397	0.000357179	1.11043	0.843855	0.611825	0.000199455	0.800139	0.827183	0.826203	1.01222	0.539851	0.477807	0.69146	0.664092	0.616136	0.693184	0.690531	0.445893	0.674196	0.526754	0.78077	0.851774	ATP--cobalamin adenosyltransferase
ACX60_03125	3342	3883	3017	3596	3883	3035	5	6665	5355	5709	5316	4329	4315	3258	2513	2892	2830	3380	5103	3473	3609	3789	3547	3544.2	3356.17	2.30042	2.32969	1.99191	2.3776	2.47099	2.4901	0.00217548	2.37351	2.73791	2.12691	2.5416	2.33271	2.78905	2.14453	2.04258	2.0739	2.23267	2.36802	2.47113	2.22211	2.54933	2.4075	2.56001	ligand-gated channel protein
ACX60_03130	297	468	0	408	379	168	0	866	424	799	671	555	412	544	348	460	398	493	905	619	550	395	647	310.4	452.833	0.581356	0.798474	0.000357179	0.76712	0.685846	0.391969	0.000199455	0.876986	0.616466	0.846486	0.91228	0.850454	0.757281	1.01827	0.804358	0.938061	0.892904	0.982198	1.24624	1.12625	1.1048	0.713712	1.32791	N-(5'-phosphoribosyl)anthranilate isomerase
ACX60_03135	785	862	1	870	856	728	1274	1571	985	1528	1169	1958	1550	1728	1306	1705	1027	1766	2399	1791	1346	1819	1409	674.8	1545.67	0.823927	0.788598	0.00100673	0.877114	0.830605	0.910766	0.845226	0.85307	0.767915	0.86802	0.852224	1.60881	1.52766	1.73437	1.61863	1.86437	1.23545	1.88659	1.77141	1.74733	1.44978	1.76235	1.55064	tryptophan synthase subunit alpha
ACX60_03140	153	109	0	164	144	182	1	310	222	226	166	508	617	516	471	435	356	471	820	518	416	491	457	114	483.833	0.385472	0.239363	0.000357179	0.396883	0.335402	0.546549	0.00159252	0.404066	0.415443	0.308175	0.290489	1.00193	1.45969	1.24317	1.40122	1.14177	1.02799	1.20778	1.4534	1.21308	1.07555	1.14189	1.20725	hypothetical protein
ACX60_03145	407	740	1	578	437	433	0	898	735	1266	775	1055	845	840	932	893	771	924	1253	982	690	937	951	432.6	889.333	0.527645	0.836198	0.00124349	0.719769	0.523758	0.669102	0.000199455	0.602301	0.707772	0.888319	0.697862	1.07071	1.02868	1.04137	1.42675	1.20611	1.14561	1.21923	1.14279	1.18337	0.917982	1.12132	1.29273	hypothetical protein
ACX60_03150	332	452	0	341	479	330	1	745	601	1018	529	1632	1476	1335	1284	1351	1205	1036	1844	1335	1248	1360	1351	320.8	1380.5	0.489442	0.580806	0.000357179	0.482875	0.65283	0.579874	0.000931853	0.568209	0.658105	0.812266	0.541675	1.88346	2.04326	1.88202	2.23518	2.07494	2.03604	1.55449	1.91246	1.82938	1.88805	1.85073	2.08832	metal-dependent hydrolase
ACX60_03155	1113	1145	917	1113	1155	627	4127	2090	1853	2138	1268	1743	1610	1507	1020	1323	1134	1407	1989	1604	1556	1440	1612	1088.6	1389.5	1.36864	1.22724	1.08158	1.31464	1.31304	0.919008	3.20785	1.32963	1.6925	1.42295	1.08302	1.6779	1.85907	1.7721	1.48109	1.6949	1.59825	1.76099	1.72068	1.83341	1.96355	1.63455	2.07845	AraC family transcriptional regulator
ACX60_03175	505	548	1114	451	589	474	2809	960	642	881	817	1388	1158	1040	775	988	903	1146	1418	1111	1149	1062	876	641.4	1042	0.608805	0.575834	1.28815	0.522253	0.656454	0.681117	2.14054	0.598753	0.574884	0.574845	0.684115	1.30993	1.3109	1.19895	1.10325	1.24089	1.2477	1.40617	1.20263	1.24498	1.42149	1.18182	1.10731	cell division protein
ACX60_03180	676	628	2226	675	686	554	1211	1106	1026	1304	1040	456	482	345	236	331	293	389	888	363	329	465	302	978.2	357.167	1.50865	1.22161	4.76498	1.44699	1.41537	1.4737	1.70833	1.27699	1.70078	1.5751	1.61212	0.796673	1.0101	0.736277	0.621928	0.769589	0.749457	0.883607	1.3942	0.753025	0.753487	0.957936	0.706691	protein tyrosine phosphatase
ACX60_03185	261	354	453	373	265	311	0	663	390	512	630	494	489	499	378	405	401	412	535	428	351	448	452	341.2	444.333	0.43386	0.512911	0.722272	0.595574	0.407246	0.616206	0.000199455	0.57018	0.481539	0.460645	0.727394	0.642848	0.763295	0.793211	0.741969	0.701377	0.763993	0.697065	0.625651	0.661322	0.598761	0.687429	0.787821	metallo-beta-lactamase
ACX60_03190	617	799	996	694	851	477	0	1338	709	1053	295	1199	1171	1037	920	1060	865	1240	1637	1145	1017	1080	1037	791.4	1042	1.24165	1.40149	1.9225	1.3415	1.58323	1.14416	0.000199455	1.39302	1.05978	1.14691	0.41234	1.88888	2.21281	1.99559	2.18618	2.22232	1.9951	2.53981	2.31756	2.1418	2.10025	2.00621	2.18812	peroxidase
ACX60_03200	229	135	0	207	189	255	0	405	113	327	180	280	94	193	219	185	163	143	281	198	206	210	108	152	189	0.666811	0.342634	0.000357179	0.578969	0.508781	0.885042	0.000199455	0.610115	0.244401	0.51535	0.364049	0.63826	0.257022	0.537407	0.753002	0.561211	0.54399	0.423809	0.575629	0.53591	0.615562	0.564452	0.329739	hypothetical protein
ACX60_03205	1506	1928	1527	1674	2245	1518	77	3245	2446	3478	2713	2650	2222	2482	1736	2013	1754	2212	3539	2291	1835	2183	2168	1776	2142.83	1.48294	1.65476	1.44222	1.58333	2.0437	1.78167	0.0479264	1.65312	1.78902	1.8536	1.85554	2.04276	2.05456	2.33712	2.01853	2.06505	1.97954	2.21693	2.4516	2.09693	1.85427	1.98424	2.23841	MFS transporter
ACX60_03210	1148	1227	1774	1103	1274	1111	1	1910	936	2091	1398	2441	2439	1927	1659	1785	1752	1906	2778	1988	1962	2183	2067	1305.2	2000.5	2.31023	2.15222	3.4242	2.13209	2.37019	2.66492	0.00127203	1.98855	1.39909	2.27748	1.95407	3.8455	4.60892	3.70829	3.94225	3.7423	4.04095	3.90393	3.93291	3.71868	4.05181	4.05515	4.36147	hemolysin III
ACX60_03215	641	697	0	723	709	438	3	1003	808	1697	995	1707	1244	1435	1026	1216	1228	1405	2360	1435	1157	1326	1036	554	1309.33	0.667895	0.633013	0.000357179	0.723613	0.682965	0.543977	0.00197586	0.54068	0.625345	0.957017	0.720101	1.39237	1.21715	1.42982	1.26236	1.31999	1.46651	1.49002	1.72994	1.38983	1.23715	1.27536	1.13185	methyltransferase
ACX60_03220	492	544	13	583	492	443	68	998	792	872	521	872	603	792	491	618	619	693	907	837	675	637	683	424.8	665.833	1.51468	1.45977	0.0383878	1.72402	1.40031	1.62561	0.132328	1.58956	1.81109	1.45298	1.11408	2.10158	1.74321	2.33164	1.78494	1.98213	2.18416	2.17148	1.96441	2.3952	2.13254	1.81024	2.20474	GNAT family acetyltransferase
ACX60_03225	566	770	1049	722	656	551	174	1305	919	1393	1233	1508	1583	1359	891	1157	823	1161	2032	1330	1122	1262	944	752.6	1220.17	0.848963	1.00668	1.50918	1.04022	0.909658	0.985101	0.164971	1.01268	1.02387	1.13087	1.28456	1.7707	2.22961	1.94927	1.5781	1.80798	1.41484	1.77244	2.1442	1.85432	1.72704	1.74732	1.48465	esterase
ACX60_03230	268	282	962	250	396	124	2	377	171	373	264	327	375	299	200	201	261	310	699	272	317	237	163	431.6	277.167	1.36104	1.24829	4.68603	1.21954	1.85923	0.750612	0.00642025	0.990531	0.645047	1.02526	0.931239	1.30004	1.78831	1.45207	1.19937	1.06346	1.5192	1.60238	2.49737	1.284	1.65209	1.11103	0.86797	hypothetical protein
ACX60_03235	1274	1623	1525	1402	1525	1350	1992	2605	3011	2990	1923	3430	3132	2937	2258	2763	1990	2612	4040	2870	2671	2944	2577	1469.8	2751.67	0.769737	0.854714	0.883763	0.813652	0.851814	0.972217	0.760759	0.814273	1.35127	0.977759	0.806998	1.62233	1.77693	1.6969	1.61095	1.73917	1.37804	1.60625	1.71721	1.61181	1.65609	1.64192	1.63255	3-hydroxyacyl-CoA dehydrogenase
ACX60_03240	683	483	970	651	376	616	0	1080	437	834	765	1178	1126	855	496	752	665	815	935	949	749	768	811	632.6	845.333	0.731147	0.450672	0.995976	0.669395	0.372112	0.785997	0.000199455	0.598132	0.347475	0.483212	0.568808	0.987192	1.13187	0.875244	0.626975	0.838666	0.815909	0.88799	0.704149	0.9443	0.822816	0.758902	0.9103	acetyl-CoA acetyltransferase
ACX60_03250	885	911	1369	877	1145	880	920	1571	927	1911	1019	2650	2100	2101	1860	1817	1649	1941	2953	2161	1884	2277	1583	1037.4	2029.5	1.02111	0.916172	1.51505	0.971955	1.22134	1.21023	0.670968	0.937766	0.79445	1.19338	0.816627	2.39358	2.27522	2.31811	2.53412	2.1841	2.18065	2.2794	2.39696	2.31763	2.23073	2.42512	1.91509	carnitine dehydratase
ACX60_03255	1578	2271	2582	1932	1934	1494	1761	3190	2203	2955	2380	3024	2334	2503	1758	2267	1756	2296	3665	2436	2277	2771	2286	2059.4	2273.67	1.62453	2.03782	2.54958	1.91049	1.84068	1.83327	1.14595	1.69903	1.68458	1.64651	1.70183	2.4371	2.25629	2.46411	2.13709	2.43141	2.07196	2.40579	2.65438	2.33108	2.40558	2.63328	2.46761	porin
ACX60_03260	2120	2587	2757	2487	2310	1464	2620	3840	2431	3842	2572	4210	3443	3214	2237	2962	2454	3166	3799	3132	2981	3218	2530	2452.2	3086.67	1.13708	1.20943	1.41836	1.2813	1.14543	0.935952	0.888263	1.06556	0.968498	1.11532	0.95818	1.76771	1.73407	1.64847	1.41679	1.65512	1.50857	1.72836	1.43349	1.56148	1.6408	1.59325	1.42284	glucose dehydrogenase
ACX60_03265	130	76	989	182	128	151	1412	528	104	394	323	59	68	81	51	79	20	100	83	138	91	162	37	301	59.6667	0.102065	0.0520088	0.744771	0.137253	0.0929063	0.141308	0.700733	0.214465	0.0606491	0.167424	0.176139	0.0362625	0.0501322	0.0608132	0.0472812	0.0646172	0.017997	0.0799098	0.0458438	0.10071	0.0733182	0.117406	0.0304589	sulfite reductase
ACX60_03270	198	245	901	263	289	228	0	464	366	536	557	113	28	79	64	30	62	134	0	89	133	124	121	379.2	62.6667	0.526616	0.567969	2.29851	0.671897	0.710606	0.722804	0.000199455	0.638464	0.72305	0.771581	1.02897	0.235277	0.0699297	0.200926	0.200999	0.0831262	0.188998	0.362744	0.000323294	0.220028	0.363009	0.304433	0.337438	hypothetical protein
ACX60_03275	200	220	213	210	168	110	195	276	149	514	129	221	287	181	191	136	200	190	379	208	197	186	242	202.2	202.667	0.730847	0.700726	0.746567	0.737111	0.567554	0.479121	0.450418	0.521789	0.404427	1.01659	0.327421	0.632209	0.984811	0.632491	0.824165	0.517753	0.837649	0.70667	0.974326	0.706512	0.738753	0.627408	0.927238	quaternary ammonium transporter
ACX60_03280	726	953	1883	786	961	563	3943	1431	1364	1607	1451	991	800	692	742	629	694	721	1328	851	639	809	941	1061.8	758	2.11399	2.41874	5.25909	2.1984	2.58697	1.95403	7.25736	2.15574	2.95012	2.53262	2.93464	2.25898	2.18742	1.92687	2.55127	1.90812	2.31613	2.13683	2.72041	2.30333	1.90944	2.17448	2.87301	glyoxalase
ACX60_03285	759	896	1144	853	678	592	2	1224	583	1336	1388	1264	783	1012	911	992	614	1079	1375	1104	1061	1151	794	866	929.333	0.833249	0.857375	1.20463	0.899497	0.68812	0.77466	0.00138787	0.69519	0.4754	0.793829	1.05838	1.08631	0.807178	1.06241	1.18096	1.13457	0.772569	1.20565	1.06195	1.12658	1.19532	1.1664	0.913973	acetyl-CoA acetyltransferase
ACX60_03290	921	867	541	806	905	571	0	1165	1066	1294	1493	1060	958	811	725	830	782	792	1477	925	986	996	888	808	861	2.30687	1.89283	1.29973	1.93917	2.09563	1.70473	0.000199455	1.50966	1.98326	1.75423	2.59743	2.07846	2.25322	1.94251	2.1443	2.16585	2.24495	2.01909	2.60263	2.1536	2.53441	2.30284	2.33215	fimbrial biogenesis protein FimT
ACX60_03300	87	155	0	106	57	40	0	82	123	179	50	113	178	108	132	114	73	131	135	105	174	140	108	81	119.667	0.710286	1.103	0.000357179	0.831261	0.43022	0.389252	0.000199455	0.346351	0.745894	0.79096	0.283533	0.722212	1.36461	0.843173	1.27254	0.96963	0.683082	1.08856	0.775384	0.796825	1.45781	1.05507	0.924522	hypothetical protein
ACX60_03305	852	1206	864	990	1146	769	2	1862	1514	1874	1663	1562	1352	1291	1115	1155	1079	1141	1786	1358	1154	1499	1380	1011.6	1259	0.91206	1.12528	0.887137	1.01797	1.13415	0.981221	0.00135331	1.03122	1.20384	1.08578	1.23651	1.30899	1.35905	1.32157	1.40943	1.28811	1.32386	1.24319	1.34504	1.35127	1.26773	1.48124	1.54897	Fis family transcriptional regulator
ACX60_03310	753	847	1	787	612	716	1	1549	1028	1299	1413	798	562	765	673	661	351	611	766	727	562	703	465	600	635	0.665293	0.652275	0.000847444	0.667898	0.499886	0.754028	0.000558474	0.708042	0.674635	0.621176	0.867122	0.551942	0.466261	0.646337	0.702131	0.608425	0.355436	0.549447	0.476119	0.597052	0.509555	0.573342	0.430775	lysine transporter
ACX60_03315	1645	1983	2040	1679	1823	1518	5058	3233	1703	3072	2296	652	767	555	586	595	372	602	585	765	636	661	434	1834	587.833	2.09473	2.20097	2.49164	2.05367	2.1461	2.30404	4.07122	2.12989	1.61077	2.11724	2.03074	0.649952	0.917131	0.675824	0.881138	0.789343	0.542926	0.780234	0.524066	0.905488	0.831105	0.776969	0.57947	16S rRNA methyltransferase
ACX60_03320	1304	1586	15	1232	1130	905	1965	2240	1265	2265	1476	1633	1210	1432	986	1253	1088	1292	2035	1469	870	1557	1244	1053.4	1267	1.23865	1.31312	0.0136664	1.12409	0.992319	1.02465	1.17983	1.1008	0.892523	1.16447	0.973818	1.21431	1.07927	1.30075	1.10594	1.23997	1.1845	1.24911	1.35989	1.29704	0.848062	1.36521	1.239	xanthine permease XanP
ACX60_03330	212	166	18	300	268	247	0	430	458	313	430	302	78	255	204	260	258	268	204	293	219	286	213	192.8	226.167	0.634497	0.433043	0.0516725	0.862447	0.741532	0.881144	0.000199455	0.665812	1.01816	0.50702	0.893886	0.707576	0.219211	0.729815	0.720956	0.81069	0.885012	0.816385	0.429529	0.815119	0.672628	0.790133	0.668426	large-conductance mechanosensitive channel
ACX60_03335	567	514	1126	603	679	436	704	1058	943	1042	847	366	297	242	292	217	237	255	78	293	240	272	291	697.8	275.167	2.07195	1.63715	3.94664	2.11656	2.29386	1.89906	1.62612	2.00019	2.55956	2.06087	2.14981	1.04701	1.01912	0.84565	1.25998	0.826121	0.992614	0.948425	0.200521	0.99523	0.900004	0.917499	1.11498	hypothetical protein
ACX60_03340	50	121	0	119	146	53	856	144	55	76	115	146	69	142	44	60	93	192	0	128	131	84	89	87.2	92.3333	0.222404	0.469124	0.000357179	0.508437	0.600382	0.280999	2.40675	0.331379	0.181716	0.182968	0.355297	0.508391	0.288202	0.604005	0.231106	0.278043	0.474124	0.869242	0.000323294	0.529228	0.597973	0.3449	0.41509	peptidylprolyl isomerase
ACX60_03345	286	413	1	316	238	374	1614	673	329	604	373	583	325	454	190	372	302	300	365	456	224	447	321	250.8	371	0.447723	0.563538	0.00150154	0.475169	0.344447	0.697866	1.5971	0.545065	0.382558	0.511762	0.405576	0.714471	0.477751	0.67964	0.351222	0.6067	0.541859	0.478004	0.401981	0.663542	0.359856	0.64594	0.5269	5-hydroxymethyluracil DNA glycosylase
ACX60_03350	852	1087	272	999	1081	601	801	1553	1230	1404	841	744	521	662	438	542	452	483	1017	526	592	587	484	858.2	559.833	1.94175	2.1593	0.594588	2.18694	2.27762	1.63262	1.15391	1.83111	2.08218	1.73185	1.33128	1.32739	1.11498	1.44275	1.17873	1.28689	1.18067	1.12039	1.63059	1.11429	1.38456	1.2349	1.15659	DNA-3-methyladenine glycosylase
ACX60_03355	2349	2911	1206	2573	2787	2006	1326	4513	3245	4471	2828	2711	2861	2170	1675	1946	1836	2279	2740	2286	1654	2512	1893	2365.2	2199.83	1.37481	1.48502	0.677017	1.44649	1.50799	1.39942	0.490555	1.36651	1.41069	1.41629	1.14963	1.24211	1.57236	1.2145	1.1576	1.18656	1.2316	1.3576	1.12818	1.24364	0.993418	1.35712	1.16169	TonB-dependent receptor
ACX60_03360	517	527	0	591	499	552	1858	960	707	1098	827	1140	715	962	512	888	696	841	497	885	657	862	799	426.8	818.833	0.601354	0.534293	0.000357179	0.660305	0.536589	0.765306	1.36606	0.577697	0.610825	0.691241	0.668136	1.03805	0.780944	1.07002	0.703225	1.07607	0.927865	0.995639	0.406691	0.956847	0.784227	0.925523	0.974464	oxidoreductase
ACX60_03365	776	679	337	857	889	780	531	1331	902	1351	1300	750	598	602	613	636	538	614	623	689	507	662	702	707.6	622.833	1.0845	0.82712	0.451744	1.15045	1.14861	1.29933	0.469082	0.962358	0.93634	1.02191	1.26192	0.820546	0.784775	0.804535	1.01161	0.926006	0.861762	0.873382	0.612528	0.895052	0.727134	0.85402	1.02869	transporter
ACX60_03370	409	487	605	381	366	273	1	768	489	512	675	343	280	323	229	278	160	309	448	271	244	284	355	449.6	268.833	0.640276	0.664511	0.908431	0.57291	0.529696	0.509405	0.000989529	0.622006	0.568605	0.433812	0.733952	0.420349	0.411601	0.483532	0.423315	0.453394	0.287078	0.492344	0.49339	0.394342	0.391986	0.410396	0.582709	hypothetical protein
ACX60_03375	622	889	0	652	755	363	951	1333	440	1276	696	671	550	624	452	477	393	465	612	572	447	561	464	583.6	527.833	1.13006	1.40781	0.000357179	1.13783	1.26812	0.786096	1.09214	1.25295	0.593777	1.25473	0.878298	0.954349	0.938318	1.08412	0.969696	0.902856	0.818354	0.859869	0.782227	0.96598	0.833407	0.940841	0.883915	thiol:disulfide interchange protein
ACX60_03385	384	478	0	489	494	530	2588	722	811	1119	734	403	311	345	383	307	319	307	437	295	429	439	382	369	344.667	1.1032	1.19697	0.000357179	1.34943	1.31206	1.81492	4.69974	1.07313	1.73063	1.73997	1.46467	0.906362	0.838995	0.947814	1.2993	0.918863	1.05039	0.897697	0.883232	0.787783	1.26479	1.16421	1.15071	toxin
ACX60_03390	380	479	0	386	458	417	0	763	498	758	1006	420	564	372	355	364	328	302	591	350	387	380	413	340.6	400.5	1.37691	1.51282	0.000357179	1.34346	1.53422	1.801	0.000199455	1.43033	1.34032	1.48654	2.53186	1.19136	1.919	1.28897	1.51892	1.37407	1.36217	1.11377	1.50653	1.17882	1.43903	1.271	1.5691	uroporphyrin-III methyltransferase
ACX60_03400	373	513	1146	398	354	259	0	617	569	571	410	300	389	209	236	183	287	242	453	286	293	251	279	556.8	267.333	1.41099	1.69147	4.15809	1.44616	1.238	1.16781	0.000199455	1.20751	1.59877	1.16907	1.07726	0.888403	1.38179	0.756035	1.05418	0.721199	1.24433	0.931748	1.20555	1.00564	1.13742	0.876458	1.10663	hypothetical protein
ACX60_03410	3932	4200	3739	3913	3721	3156	618	7243	4153	6812	6112	4592	3509	3723	2841	3348	2647	3495	4676	3903	3369	3766	2899	3901	3443.33	1.6372	1.52429	1.49327	1.56501	1.43236	1.56633	0.162653	1.56026	1.28443	1.53515	1.76764	1.4968	1.37198	1.48239	1.39684	1.45232	1.26322	1.48116	1.36972	1.51059	1.43955	1.44747	1.26566	nodulation protein NolG
ACX60_03415	488	716	1650	708	615	577	0	1270	808	1145	1033	1495	2010	1249	1170	1227	1189	1351	1456	1367	1348	1528	1526	835.4	1390	0.563053	0.720065	1.82602	0.784657	0.656003	0.793527	0.000199455	0.758092	0.692466	0.715026	0.827846	1.35034	2.17771	1.37807	1.59404	1.4749	1.57234	1.58654	1.18184	1.46608	1.59609	1.6274	1.84614	hemolysin D
ACX60_03420	589	1119	0	712	704	424	2891	1811	984	1455	1393	226	99	221	111	238	159	260	390	225	139	217	242	624.8	175.667	1.19087	1.97201	0.000357179	1.38276	1.31591	1.02182	3.69473	1.89434	1.47776	1.59221	1.95624	0.35771	0.187958	0.427289	0.265007	0.50132	0.368454	0.535045	0.554733	0.422856	0.288405	0.404996	0.513033	hypothetical protein
ACX60_03425	354	487	0	344	362	266	0	685	408	766	834	103	191	73	16	90	94	119	45	143	90	154	117	309.4	94.5	1.19227	1.42965	0.000357179	1.11288	1.12715	1.06785	0.000199455	1.19358	1.02068	1.39633	1.95101	0.27157	0.60406	0.235112	0.0636322	0.315793	0.362857	0.40793	0.106624	0.44768	0.311065	0.478777	0.413179	pilus assembly protein PilG
ACX60_03430	446	331	877	326	386	221	1	982	670	649	768	427	306	476	206	431	396	482	706	549	387	371	399	473.2	373.667	1.58927	1.02806	2.99747	1.11583	1.2716	0.938666	0.00225241	1.81035	1.77335	1.25168	1.90083	1.19114	1.0239	1.62199	0.866791	1.60003	1.61731	1.74814	1.76985	1.81842	1.41518	1.22033	1.49079	chemotaxis protein CheY
ACX60_03435	1363	1538	593	1252	1531	1157	2	2455	1352	2557	2056	308	293	209	243	188	179	184	473	246	274	233	141	1255.4	236.667	3.28021	3.22621	1.36884	2.8942	3.4063	3.31891	0.00304243	3.05666	2.4168	3.33061	3.43676	0.580269	0.662138	0.480985	0.690553	0.471359	0.493736	0.450703	0.800823	0.550302	0.676696	0.51761	0.355799	twitching motility protein PilT
ACX60_03440	2123	1970	1799	2050	1763	1635	3854	3891	2279	4015	2739	3445	2739	2835	2178	2468	1920	2692	3043	2754	2176	2925	2406	1941	2597.5	1.31788	1.06591	1.07115	1.22235	1.01176	1.20976	1.51224	1.24961	1.05082	1.34896	1.18097	1.67412	1.59658	1.6829	1.5965	1.59609	1.36604	1.70085	1.32891	1.58909	1.38619	1.67607	1.56603	chemotaxis protein
ACX60_03445	4589	5550	4262	4883	5384	3750	5061	8829	6197	8538	6473	6213	5020	4821	3896	4406	4647	4583	6844	5084	5259	4914	4557	4933.6	4833.83	1.30964	1.38056	1.16665	1.33856	1.42049	1.27562	0.912964	1.30357	1.31363	1.31879	1.28309	1.38805	1.34527	1.31568	1.31291	1.30998	1.51999	1.33122	1.37408	1.34865	1.54018	1.29452	1.36361	chemotaxis protein CheY
ACX60_03450	835	826	17	753	659	658	1670	1353	887	1305	1183	1015	1062	801	463	676	617	788	1258	897	595	796	879	618	772.333	2.32134	2.00153	0.045331	2.01078	1.69371	2.1804	2.93463	1.94599	1.83162	1.96359	2.28433	2.20898	2.77238	2.12944	1.51991	1.95789	1.96596	2.2297	2.46038	2.31796	1.69749	2.04271	2.56225	hypothetical protein
ACX60_03465	807	999	842	841	963	604	2774	1699	1171	1512	760	699	429	560	597	562	623	463	743	629	600	567	459	890.4	578.333	1.14646	1.23703	1.14734	1.14762	1.26477	1.02277	2.49101	1.24873	1.23566	1.16258	0.749927	0.777382	0.572291	0.760768	1.00148	0.831781	1.0144	0.669473	0.742579	0.830607	0.874729	0.743548	0.683719	hypothetical protein
ACX60_03470	401	397	0	465	302	214	607	633	918	841	402	161	150	152	90	139	30	74	121	99	110	115	82	313	120.333	1.40562	1.21295	0.000357179	1.56565	0.97866	0.894115	1.34492	1.14793	2.39014	1.59554	0.978745	0.441795	0.493729	0.509502	0.372521	0.507605	0.120526	0.264011	0.298385	0.322566	0.395688	0.372102	0.301382	hypothetical protein
ACX60_03475	318	458	160	321	269	230	1	375	302	513	142	133	145	128	166	109	104	112	126	107	132	78	137	305.2	130.833	0.815511	1.02376	0.393565	0.790725	0.637759	0.703052	0.00162102	0.497535	0.575265	0.712046	0.252936	0.26701	0.349177	0.313901	0.502685	0.291217	0.305684	0.29234	0.227323	0.255062	0.347387	0.184645	0.368386	peptidase
ACX60_03510	242	396	0	317	341	355	1	668	388	531	441	1082	670	820	465	778	621	768	1269	933	832	878	1057	259.2	739.333	0.397664	0.567187	0.000357179	0.500355	0.518033	0.695322	0.00103869	0.567894	0.473577	0.472262	0.503338	1.39188	1.03383	1.28853	0.902275	1.33189	1.16958	1.28449	1.46701	1.42509	1.40301	1.33179	1.82119	integral membrane protein
ACX60_03515	2778	3152	3479	3065	3228	2417	1486	4813	3278	5201	5277	3307	3852	2815	1943	2724	2264	2526	3183	2598	2463	2894	2256	3140.4	2817.5	1.40749	1.39196	1.69067	1.49163	1.51199	1.45964	0.4759	1.26159	1.23361	1.42622	1.85703	1.31165	1.83262	1.36386	1.16244	1.43783	1.31469	1.3026	1.13454	1.22352	1.2806	1.35348	1.19848	membrane protein
ACX60_03525	2907	3472	5631	3173	3143	2318	3454	4931	3793	5495	3629	3713	3345	3013	2409	2898	2504	2530	4757	3169	2895	3119	2869	3665.2	2980.33	1.76631	1.83878	3.28171	1.85186	1.7655	1.67877	1.32656	1.55005	1.71183	1.80707	1.53154	1.76611	1.9085	1.75065	1.72839	1.83445	1.74378	1.56462	2.0334	1.78979	1.80512	1.74935	1.82781	membrane protein
ACX60_03530	1710	1993	2236	1994	1991	1750	27	3084	2339	3039	2259	2664	2479	2103	2173	1944	1490	2174	2676	2287	1994	2341	2198	1984.8	2142.17	1.81697	1.84582	2.27886	2.03514	1.9558	2.21639	0.0181343	1.69534	1.84604	1.74771	1.6672	2.21594	2.47345	2.13683	2.72645	2.15197	1.81457	2.35114	2.00036	2.2588	2.17427	2.29612	2.44884	diaminohydroxyphosphoribosylaminopyrimidine deaminase
ACX60_03535	910	911	1708	933	1051	772	1	1390	1340	1634	1956	747	466	624	435	638	313	581	639	712	462	703	619	1102.6	537.167	1.6674	1.45494	3.00178	1.64209	1.78034	1.68606	0.0011582	1.31766	1.82373	1.62046	2.48936	1.0715	0.801787	1.09336	0.941179	1.21789	0.657323	1.08353	0.823698	1.21266	0.868715	1.18903	1.18924	nitrobenzoate reductase
ACX60_03540	147	325	480	223	164	193	0	255	94	335	428	211	141	201	168	234	195	200	260	214	266	202	215	267.8	191.667	0.934097	1.80006	2.92556	1.36112	0.96343	1.4618	0.000199455	0.838309	0.443671	1.15215	1.88903	1.04961	0.841334	1.22138	1.26058	1.5491	1.42019	1.29352	1.1623	1.264	1.73458	1.18486	1.4325	hypothetical protein
ACX60_03545	2198	2643	1628	2368	2623	1617	2864	4838	3068	4362	3417	1939	1398	1683	1548	1448	1635	1626	2258	1864	1691	1759	1565	2292	1608.5	1.92224	2.01468	1.36561	1.9892	2.1207	1.68556	1.5832	2.18894	1.99293	2.06468	2.0756	1.32748	1.14805	1.40748	1.59858	1.31927	1.63883	1.44733	1.38922	1.51525	1.51761	1.41999	1.43507	sodium:alanine symporter
ACX60_03550	1084	1175	1161	1201	1180	1021	1	2193	1760	2052	1663	2718	1569	2066	1651	1943	1424	1864	3002	1906	1805	1889	1761	1160.2	1895.17	1.44006	1.36056	1.47937	1.53254	1.44922	1.61672	0.000839724	1.50723	1.73669	1.47542	1.53449	2.82666	1.95726	2.62459	2.5899	2.68913	2.16819	2.52037	2.80564	2.35361	2.46074	2.31646	2.45296	alpha/beta hydrolase
ACX60_03555	1165	1304	2534	1154	1514	1084	2071	2061	1448	2016	2281	3543	3043	3081	2262	2596	2385	2695	4267	2959	3048	2804	2557	1534.2	2818.33	1.21683	1.18716	2.53865	1.15778	1.46195	1.34955	1.36732	1.11371	1.12339	1.13968	1.65482	2.89699	2.98456	3.07734	2.78985	2.82486	2.85515	2.86503	3.13542	2.87282	3.26705	2.70348	2.80036	threonine dehydratase
ACX60_03560	1784	2234	2998	1708	2061	1154	1289	3100	1774	3000	1958	1637	1075	1249	1154	1210	1508	991	1112	1140	1147	1201	1115	2157	1305.5	1.92897	2.10544	3.10925	1.77393	2.0602	1.48728	0.880984	1.73413	1.42476	1.75566	1.47049	1.38564	1.09147	1.29143	1.4734	1.36302	1.86882	1.09061	0.845871	1.14576	1.27271	1.19871	1.26411	microcin B17 transporter
ACX60_03565	2051	2566	2527	2113	2196	1570	890	3805	3806	3799	2993	3164	2537	2379	2137	2315	2486	2478	4400	2749	2346	2778	2272	2290.6	2503	1.29183	1.40873	1.52665	1.27837	1.27872	1.17868	0.354336	1.2399	1.78061	1.29508	1.30939	1.56009	1.5005	1.4329	1.58939	1.51908	1.79464	1.58858	1.94968	1.60944	1.51637	1.61515	1.50048	peptidase M13
ACX60_03570	435	402	0	405	371	381	1	897	450	613	910	939	732	726	579	647	697	749	1334	722	700	735	678	322.6	720	0.749166	0.603455	0.000357179	0.66998	0.590697	0.782115	0.00108861	0.799228	0.575651	0.571396	1.08856	1.26598	1.18379	1.19565	1.17748	1.16086	1.37581	1.31292	1.61627	1.15581	1.23716	1.16847	1.22433	hypothetical protein
ACX60_03575	978	1015	1488	996	1088	589	2730	1862	1361	1953	1675	1733	979	1390	900	1286	1152	1106	2163	1477	1165	1478	1245	1113	1240	1.18235	1.06955	1.72545	1.1566	1.21601	0.848747	2.08619	1.1646	1.22214	1.2779	1.40651	1.64013	1.11138	1.60694	1.28479	1.6197	1.59623	1.36091	1.83964	1.65977	1.44534	1.64938	1.57818	hypothetical protein
ACX60_03580	1239	1202	0	1330	1361	788	4	2763	2051	1987	1627	454	358	345	283	267	262	294	540	334	266	267	262	1026.4	328.167	3.08541	2.60901	0.000357179	3.18134	3.13329	2.33897	0.00629631	3.55968	3.79372	2.6781	2.81416	0.885053	0.837141	0.82156	0.832171	0.692692	0.747788	0.74517	0.946028	0.773121	0.679767	0.613752	0.684104	hypothetical protein
ACX60_03585	1427	1794	38	1625	1722	986	1756	2815	1628	3096	2551	983	656	714	660	659	699	752	927	701	631	714	520	1321.2	728.5	3.18469	3.48976	0.0813429	3.48349	3.55286	2.62287	2.47715	3.25021	2.69871	3.73965	3.95434	1.71739	1.37474	1.52377	1.73929	1.5322	1.78795	1.70816	1.45543	1.45419	1.44514	1.4709	1.21682	glutamine amidotransferase
ACX60_03605	362	524	680	476	361	363	662	1482	658	827	1088	468	311	400	266	342	170	505	573	521	447	565	505	480.6	326.167	0.449	0.566498	0.808983	0.567103	0.413949	0.536662	0.519015	0.950988	0.606208	0.555176	0.937317	0.454418	0.36222	0.474435	0.389587	0.441928	0.24167	0.637523	0.49999	0.600669	0.568961	0.646884	0.656763	rod shape-determining protein MreB
ACX60_03610	96	71	0	95	92	143	1	402	159	131	127	246	259	251	116	212	131	329	628	266	312	233	83	70.8	202.5	0.144498	0.0931489	0.000357179	0.137351	0.128021	0.256556	0.000951425	0.313044	0.177765	0.106721	0.132774	0.289866	0.36607	0.361279	0.206174	0.33244	0.225994	0.504026	0.664996	0.372162	0.481928	0.323733	0.130993	rod shape-determining protein MreC
ACX60_03635	639	963	85	773	850	649	674	1600	1271	1439	1110	1507	1604	1237	904	1231	1100	1370	1993	1470	1138	1687	1142	662	1263.83	0.595144	0.781766	0.0759335	0.691541	0.731883	0.720481	0.396795	0.770957	0.879275	0.725386	0.718066	1.09877	1.40281	1.10172	0.994201	1.19445	1.17422	1.2987	1.30586	1.27262	1.08768	1.45036	1.11524	acetyltransferase
ACX60_03645	505	400	0	512	505	469	491	1050	709	616	351	361	468	363	202	295	329	312	201	331	410	459	324	384.4	336.333	1.05579	0.728912	0.000357179	1.02819	0.976065	1.16873	0.648861	1.1357	1.10101	0.697034	0.509698	0.590834	0.918769	0.725724	0.49868	0.642533	0.788347	0.663907	0.295632	0.643241	0.879643	0.885807	0.710249	phosphoserine phosphatase
ACX60_03650	953	1189	319	1018	1015	945	318	1520	1649	1861	1515	1857	1572	1549	1352	1558	1336	1506	2368	1794	1493	1687	1336	898.8	1537.33	0.813578	0.884744	0.26121	0.83478	0.801077	0.961601	0.1716	0.671335	1.04565	0.859885	0.898337	1.24105	1.26018	1.26455	1.36291	1.38568	1.30722	1.30857	1.42219	1.4236	1.30799	1.32942	1.19589	long-chain fatty acid transporter
ACX60_03655	989	1256	1143	914	993	857	1619	1926	1444	1784	1359	1350	1166	1228	826	1031	1002	1188	1482	1247	1134	1226	1057	1059	1100.5	1.82773	2.02318	2.02607	1.62248	1.69655	1.88779	1.89124	1.84145	1.98217	1.78442	1.74444	1.95309	2.02343	2.17017	1.80252	1.98501	2.12236	2.23459	1.92678	2.14211	2.15063	2.09145	2.04819	NAD(P)H dehydrogenase
ACX60_03660	1176	1132	1251	1145	1295	784	1418	2389	1500	1914	1392	2109	1735	1650	1337	1530	1281	1455	1891	1854	1374	1926	1798	1199.8	1607	1.46709	1.23091	1.49693	1.37206	1.49356	1.1658	1.11818	1.5419	1.38995	1.29235	1.20617	2.05968	2.03247	1.9684	1.96955	1.98852	1.83162	1.84748	1.65963	2.14991	1.75903	2.21793	2.35191	AraC family transcriptional regulator
ACX60_03665	384	390	1	457	513	609	514	642	732	917	622	1578	1087	1243	1133	1118	1050	1215	2330	1436	1291	1478	1286	349	1201.5	0.499333	0.442032	0.00124725	0.570812	0.616706	0.943915	0.422481	0.4319	0.707014	0.645381	0.561785	1.60634	1.32728	1.54564	1.7397	1.51457	1.56489	1.60806	2.13149	1.7357	1.72275	1.77408	1.7534	fatty acid desaturase
ACX60_03670	563	814	729	660	736	697	0	1292	906	1399	897	529	492	518	248	395	313	438	395	461	416	522	318	700.4	415.833	0.907798	1.14402	1.12746	1.02222	1.09714	1.33958	0.000199455	1.07779	1.08509	1.22092	1.0046	0.667742	0.744939	0.798711	0.472191	0.663538	0.578444	0.718823	0.448071	0.690942	0.688353	0.776948	0.537635	PaaX family transcriptional regulator
ACX60_03675	964	1037	749	992	1213	1005	2274	1861	1026	1845	1174	1452	1097	1112	944	1192	967	1184	1581	1290	1138	1329	1038	991	1127.33	1.52018	1.42536	1.1329	1.50261	1.7684	1.88904	2.26669	1.51828	1.20177	1.57471	1.2859	1.79249	1.62442	1.67688	1.75782	1.95831	1.74775	1.90036	1.75396	1.89089	1.84161	1.93456	1.71631	UDP-diphosphatase
ACX60_03680	837	891	0	849	841	1068	251	1474	1250	1415	1017	1228	1166	1022	775	849	830	997	1346	997	872	924	1068	683.6	978.333	1.20905	1.12183	0.000357179	1.178	1.1231	1.83885	0.229181	1.10156	1.34118	1.10628	1.02038	1.38864	1.58159	1.41172	1.32192	1.27766	1.37415	1.46582	1.36783	1.33867	1.29263	1.23206	1.6176	AraC family transcriptional regulator
ACX60_03685	340	432	63	348	377	288	0	525	523	494	434	421	365	391	329	344	391	414	431	391	412	365	504	312	373.5	0.43946	0.486691	0.0781041	0.432053	0.450488	0.4437	0.000199455	0.351066	0.502111	0.345585	0.389628	0.425985	0.443004	0.483277	0.502136	0.463219	0.579233	0.544637	0.39191	0.469761	0.54648	0.435486	0.683047	NAD(P)H-quinone oxidoreductase
ACX60_03690	369	427	0	454	393	301	445	619	690	697	607	1181	953	939	800	745	866	796	1630	985	1056	1072	956	328.6	914	0.543988	0.548681	0.000357179	0.642889	0.53562	0.528915	0.414675	0.47211	0.755562	0.556139	0.621544	1.36297	1.31926	1.32376	1.39264	1.14421	1.46324	1.19438	1.69052	1.34977	1.59758	1.45881	1.47775	chaperone protein HchA
ACX60_03700	997	1012	141	878	988	728	0	2194	1015	1907	1345	2325	2038	1990	1506	1794	1652	1973	2482	2088	1666	2085	1900	803.2	1884.17	0.949132	0.839734	0.128749	0.802867	0.869541	0.826075	0.000199455	1.08058	0.717721	0.982584	0.889353	1.73271	1.82184	1.81161	1.69294	1.77927	1.80251	1.91172	1.66227	1.84766	1.62759	1.83222	1.89655	D-alanine/D-serine/glycine permease
ACX60_03705	136	68	0	167	87	62	0	470	243	212	147	62	14	76	36	42	94	185	70	178	153	218	169	91.6	54	0.147795	0.0644108	0.000357179	0.174323	0.087406	0.0803098	0.000199455	0.264245	0.196148	0.124693	0.110958	0.0527454	0.0142864	0.0789793	0.0461963	0.0475507	0.11708	0.204625	0.0535164	0.179804	0.170627	0.218684	0.192569	3-methylitaconate isomerase
ACX60_03715	295	250	0	221	216	173	1005	381	17	564	271	254	35	199	173	188	178	138	282	199	142	155	160	196.4	171.167	1.03406	0.763823	0.000357179	0.744103	0.699969	0.722813	2.22676	0.690935	0.0442619	1.07001	0.6598	0.696994	0.115204	0.667045	0.716068	0.686544	0.71512	0.492344	0.69541	0.648389	0.510797	0.501528	0.588062	hypothetical protein
ACX60_03720	722	973	56	827	783	695	1618	1851	609	1369	1004	1810	1643	1529	1026	1412	1407	1692	1825	1602	1530	1570	1745	672.2	1471.17	1.09056	1.28102	0.0811324	1.19988	1.09339	1.25128	1.54481	1.44647	0.683264	1.11919	1.05334	2.14025	2.33037	2.20851	1.82998	2.22196	2.43581	2.60124	1.9393	2.24924	2.3716	2.18904	2.76368	membrane protein
ACX60_03725	607	544	1367	540	568	511	1	1195	1029	901	1063	390	403	309	231	295	194	265	273	272	126	330	191	725.2	303.667	1.69847	1.32678	3.66886	1.45138	1.46933	1.70431	0.0017687	1.72992	2.13867	1.36453	2.06597	0.854293	1.05889	0.826814	0.76325	0.859963	0.622168	0.754714	0.537405	0.707455	0.361808	0.852363	0.560381	membrane protein
ACX60_03730	326	558	64	520	526	392	2	698	683	917	607	790	708	726	431	537	700	638	949	660	701	581	528	398.8	648.667	0.458584	0.684172	0.0863524	0.702623	0.684052	0.657271	0.00177835	0.50798	0.713642	0.698166	0.593076	0.869963	0.935211	0.976602	0.715919	0.78698	1.12859	0.913459	0.939154	0.862989	1.01194	0.754429	0.778781	esterase
ACX60_03735	267	261	1877	321	225	292	0	603	438	586	540	897	1010	828	463	709	721	715	868	732	427	747	794	590.2	771.333	0.550184	0.468777	3.70983	0.635359	0.428628	0.717193	0.000199455	0.64284	0.670392	0.653554	0.772877	1.44698	1.95431	1.63157	1.12658	1.52206	1.70282	1.49958	1.2583	1.40206	0.902945	1.42088	1.71552	acyltransferase
ACX60_03740	1288	1506	6	1353	1428	1198	688	2515	2192	2605	2004	1720	1371	1512	1099	1359	1554	1486	1797	1536	1550	1648	1297	1116.2	1435.83	1.33236	1.35787	0.00595318	1.34437	1.36563	1.47713	0.44986	1.34596	1.68424	1.45848	1.43987	1.39285	1.33173	1.49567	1.34242	1.46457	1.84243	1.56455	1.30774	1.47691	1.64541	1.57363	1.40677	MFS transporter
ACX60_03745	1034	935	1	1108	937	699	1570	1508	916	1797	1227	1322	1647	1238	979	976	851	1022	1581	895	899	864	793	803	1168.83	1.02285	0.806184	0.000948826	1.05281	0.856909	0.824189	0.981697	0.771763	0.673049	0.962119	0.843059	1.02376	1.52989	1.1711	1.14356	1.00584	0.964848	1.02899	1.10026	0.822955	0.91262	0.788947	0.82252	DcaP-like protein
ACX60_03750	1667	1944	8	1917	1643	1609	3050	3225	2948	3247	2454	1877	1662	1520	1171	1368	1469	1518	2020	1525	1674	1828	1432	1435.8	1511.17	1.30402	1.32549	0.00600252	1.44042	1.1882	1.50025	1.50812	1.30518	1.71291	1.37474	1.33335	1.14944	1.22083	1.13703	1.08166	1.11487	1.31707	1.20862	1.11166	1.10887	1.34383	1.31998	1.17455	lipid A phosphoethanolamine transferase
ACX60_03755	182	204	0	166	208	188	0	295	327	169	346	806	653	658	463	512	563	570	725	653	564	613	474	152	609.167	0.348323	0.340307	0.000357179	0.305166	0.368024	0.42887	0.000199455	0.292094	0.464854	0.175059	0.459947	1.20759	1.17354	1.20425	1.04635	1.02087	1.23497	1.11033	0.976153	1.16167	1.10771	1.08296	0.951194	transcriptional regulator
ACX60_03760	1071	1480	18	1070	1338	1071	3835	1921	1822	2107	1444	1540	1079	1329	852	1110	979	1184	1024	1336	906	1233	1090	995.4	1148.17	1.03563	1.2474	0.0166948	0.99384	1.19611	1.23441	2.34404	0.961019	1.30864	1.10272	0.969845	1.16576	0.979741	1.22891	0.972836	1.11822	1.08501	1.16529	0.696601	1.20083	0.899043	1.10057	1.10515	histidine kinase
ACX60_03765	862	882	0	774	881	770	1952	1442	1060	1319	1077	1071	1096	855	785	784	715	836	1335	1015	822	1070	802	679.8	884.333	1.59303	1.42074	0.000357179	1.37396	1.5052	1.69614	2.28024	1.3787	1.45505	1.31931	1.38246	1.54945	1.90196	1.51099	1.71305	1.50945	1.51446	1.57249	1.73566	1.74358	1.55892	1.82532	1.55407	hypothetical protein
ACX60_03770	485	699	1502	610	534	392	36	809	714	1172	728	586	630	497	291	495	470	319	629	472	554	524	345	766	494.833	0.527062	0.662105	1.56561	0.636748	0.536492	0.507765	0.024729	0.454839	0.576337	0.689343	0.549505	0.498529	0.642888	0.516483	0.37342	0.560419	0.585402	0.35284	0.480883	0.476784	0.617827	0.525645	0.393115	ammonium transporter
ACX60_03775	703	680	0	604	624	462	825	1032	937	1215	587	703	627	575	616	519	382	632	701	682	608	583	667	522.2	570.333	1.02583	0.864882	0.000357179	0.84659	0.841792	0.803558	0.760952	0.77909	1.01558	0.959583	0.594945	0.803057	0.859134	0.802353	1.06141	0.788994	0.638878	0.938647	0.719624	0.925045	0.910457	0.785286	1.02053	LysR family transcriptional regulator
ACX60_03780	585	916	438	604	660	477	2	1003	907	1321	701	1132	678	950	845	782	764	940	1224	975	902	940	765	640.6	858.5	0.833831	1.13801	0.598811	0.826945	0.869697	0.810396	0.00180193	0.739627	0.960257	1.01909	0.694002	1.26311	0.907458	1.29487	1.42221	1.16123	1.24811	1.36369	1.22736	1.29177	1.31937	1.23678	1.14331	transporter
ACX60_03785	776	919	971	855	640	638	1	1596	1216	1221	1122	1252	944	1106	819	1076	894	1137	1171	1107	868	1214	1143	832.2	1015.17	0.985233	1.017	1.18247	1.0427	0.751206	0.965505	0.000802531	1.04833	1.14675	0.839036	0.989442	1.24438	1.12544	1.3428	1.22785	1.42324	1.30092	1.46928	1.04593	1.30643	1.13093	1.42278	1.52161	molecular chaperone DnaJ
ACX60_03790	594	611	709	493	521	522	2197	955	591	1023	1178	421	479	337	382	278	367	352	378	406	426	521	390	585.6	377.333	1.31203	1.17633	1.50209	1.04598	1.06389	1.37431	3.06742	1.09132	0.969624	1.22299	1.80727	0.727968	0.993501	0.711815	0.996337	0.639721	0.929095	0.791348	0.58738	0.833573	0.965617	1.06227	0.903239	SAM-dependent methyltransferase
ACX60_03800	1312	1345	19	1201	1142	1163	2	2353	1264	1944	1408	1176	1025	909	822	890	750	993	1242	884	826	1062	753	1003.8	928.667	2.49986	2.23375	0.0347239	2.19808	2.01164	2.6413	0.00240878	2.3195	1.78891	2.00478	1.8634	1.75413	1.83392	1.65625	1.84943	1.76669	1.63787	1.92574	1.66484	1.56565	1.6151	1.86787	1.50438	hypothetical protein
ACX60_03805	708	827	100	880	868	403	25	1360	1403	1530	1470	1311	978	1044	843	947	883	1018	788	959	887	947	795	676.6	1001	1.1331	1.15364	0.153507	1.35281	1.28427	0.768772	0.0252907	1.12607	1.66783	1.3253	1.63408	1.64252	1.46977	1.59777	1.59312	1.57897	1.61969	1.65825	0.88722	1.42664	1.45679	1.39903	1.33408	oxidoreductase
ACX60_03810	355	214	1	358	272	252	0	759	588	418	559	463	237	339	177	307	379	294	337	418	316	320	423	240	317	1.05514	0.554402	0.00285085	1.02207	0.747398	0.892767	0.000199455	1.16711	1.29812	0.672427	1.15402	1.07729	0.661461	0.963519	0.621211	0.95062	1.29109	0.889396	0.704661	1.15483	0.963841	0.877954	1.31826	polyketide cyclase
ACX60_03815	273	309	0	324	386	311	0	341	353	521	291	563	391	386	376	378	231	401	424	409	375	371	522	258.4	387.5	0.811416	0.800514	0.000357179	0.925004	1.06065	1.10179	0.000199455	0.524354	0.779316	0.83812	0.600751	1.30997	1.09127	1.0971	1.31964	1.17047	0.786917	1.21309	0.886576	1.12996	1.1438	1.01788	1.62679	metal-binding protein
ACX60_03820	674	1077	1247	730	623	652	114	1404	956	1410	867	824	619	648	691	663	686	742	637	773	498	679	617	870.2	688.5	2.48406	3.45978	4.40821	2.5843	2.12272	2.86422	0.265578	2.67707	2.61709	2.81261	2.21943	2.3774	2.14224	2.28379	3.00722	2.54568	2.89776	2.78339	1.65162	2.64815	1.88352	2.31001	2.38434	hypothetical protein
ACX60_03825	66	112	0	91	93	99	0	182	146	107	137	307	272	270	171	224	229	131	58	169	135	145	76	72.4	245.5	0.0585532	0.0866072	0.000357179	0.0775471	0.0762766	0.104688	0.000199455	0.0835348	0.0962094	0.0513781	0.0844204	0.213215	0.226595	0.22906	0.179138	0.207034	0.232851	0.118289	0.0361996	0.139365	0.122907	0.118745	0.0706968	adenine deaminase
ACX60_03830	60	26	0	78	100	12	0	25	0	22	2	707	594	650	450	610	508	65	190	108	151	90	46	52.8	586.5	0.0243692	0.00920435	0.000357179	0.03043	0.0375485	0.00580936	0.000199455	0.00525315	0.000316009	0.00483616	0.00056421	0.224793	0.226543	0.252454	0.215818	0.258112	0.236478	0.0268702	0.0542892	0.0407731	0.0629368	0.0337422	0.0195897	multidrug transporter
ACX60_03845	1694	2123	1300	1826	1897	1753	2559	4556	2771	4178	2326	1854	1660	1470	1046	1267	1209	1502	1657	1769	2069	1576	1502	1768	1417.67	1.06076	1.15873	0.780801	1.0983	1.09818	1.3084	1.01288	1.47597	1.28884	1.41599	1.01166	0.908836	0.976082	0.880238	0.773429	0.826548	0.867693	0.957283	0.729954	1.02965	1.32954	0.910963	0.986174	recombinase
ACX60_03855	503	725	3	440	590	437	94	1044	775	694	788	435	315	356	286	328	296	308	658	459	346	391	481	452.2	336	2.17004	2.72626	0.0124141	1.82335	2.35317	2.24718	0.256338	2.33018	2.48347	1.62049	2.36127	1.46913	1.2761	1.46869	1.45697	1.47422	1.46362	1.35244	1.99708	1.84065	1.53184	1.5571	2.17583	hypothetical protein
ACX60_03875	900	1152	1844	866	1172	741	2	1573	922	1548	800	1170	879	903	916	786	827	827	1378	1064	891	1000	800	1186.8	913.5	1.47329	1.64372	2.89533	1.3617	1.77367	1.44584	0.00206947	1.33218	1.12107	1.37152	0.909609	1.49935	1.35116	1.41355	1.77062	1.34046	1.55162	1.3779	1.58695	1.619	1.49679	1.51107	1.37314	hypothetical protein
ACX60_03885	91	96	214	107	85	126	0	204	38	261	210	127	111	132	123	91	192	138	175	134	95	113	75	118.6	129.333	0.0854952	0.0786142	0.192844	0.096561	0.073828	0.1411	0.000199455	0.0991562	0.0265181	0.132718	0.137038	0.0934063	0.097926	0.118591	0.136455	0.0890696	0.206746	0.131961	0.115666	0.117021	0.0915927	0.0979985	0.0738825	sirohydrochlorin ferrochelatase
ACX60_03890	186	258	0	161	101	75	0	261	133	341	255	377	231	316	293	296	221	301	643	373	395	288	263	141.2	289	0.507251	0.61328	0.000357179	0.421748	0.254644	0.243797	0.000199455	0.368247	0.269414	0.503329	0.483026	0.804866	0.591557	0.824093	0.943544	0.840987	0.690777	0.835493	1.23364	0.945537	1.10546	0.725008	0.752048	rRNA methylase
ACX60_03900	160	240	0	220	113	234	1	341	148	350	254	510	516	494	300	396	404	445	851	502	439	562	325	146.6	436.667	0.368555	0.481863	0.000357179	0.486769	0.240637	0.642474	0.00145602	0.406375	0.253223	0.436353	0.406384	0.919656	1.11611	1.08815	0.815998	0.950311	1.0666	1.0433	1.37905	1.07485	1.03773	1.19498	0.784957	NADPH-dependent FMN reductase
ACX60_03905	947	1272	7	1019	990	689	2	1963	1042	1873	1286	1115	651	945	868	886	652	883	1211	1098	842	1050	978	847	852.833	0.872555	1.02155	0.00618634	0.901851	0.843295	0.756691	0.00116482	0.935734	0.71313	0.934046	0.823008	0.804248	0.563246	0.832634	0.944381	0.85048	0.688536	0.828076	0.784975	0.940383	0.796145	0.893044	0.944847	putrescine/spermidine ABC transporter
ACX60_03910	776	1030	522	855	854	587	417	1686	1353	1559	1251	1628	1471	1334	1248	1300	1095	1286	1660	1461	1363	1440	1289	807.4	1346	0.845436	0.978106	0.545485	0.894752	0.860159	0.762279	0.287171	0.950312	1.0949	0.919291	0.946666	1.3885	1.5049	1.38981	1.60553	1.47554	1.36732	1.42602	1.27232	1.47955	1.52388	1.44818	1.47249	alcohol dehydrogenase
ACX60_03915	141	131	1	212	171	190	0	424	200	249	374	477	498	325	200	319	400	370	543	413	268	373	342	131.2	369.833	0.341242	0.27634	0.00232133	0.49283	0.382597	0.548092	0.000199455	0.530883	0.359527	0.32616	0.628689	0.903721	1.13174	0.752153	0.571556	0.804307	1.10953	0.911406	0.924512	0.929081	0.665603	0.833284	0.86786	hypothetical protein
ACX60_03935	361	658	6	228	625	13	551	150	386	174	260	430	453	320	419	371	942	300	922	338	330	389	343	375.6	489.167	2.26053	3.59136	0.036037	1.37137	3.61814	0.0970295	2.18092	0.485942	1.79535	0.589713	1.13083	2.10787	2.66365	1.91616	3.09815	2.42028	6.76068	1.91202	4.06166	1.96734	2.12058	2.24851	2.25205	hypothetical protein
ACX60_03940	264	276	976	254	239	202	0	480	357	573	370	369	239	300	352	306	272	331	387	416	381	307	529	401.8	306.333	0.649896	0.592213	2.30453	0.600608	0.543925	0.592717	0.000199455	0.611322	0.652778	0.763452	0.632647	0.711112	0.552474	0.70622	1.02322	0.784781	0.76744	0.829343	0.670223	0.951903	0.962502	0.69762	1.36545	hypothetical protein
ACX60_03945	1321	1322	2	1337	1451	1115	178	2354	1862	2332	1781	1298	1015	974	859	903	809	1102	1328	1011	1187	1173	1142	1086.6	976.333	1.52009	1.32595	0.00220744	1.4778	1.5436	1.52931	0.12947	1.4014	1.59149	1.45238	1.42347	1.16926	1.09675	1.07177	1.16719	1.08253	1.06696	1.29067	1.07506	1.08137	1.40169	1.24596	1.37788	hypothetical protein
ACX60_03950	445	513	1	438	441	422	675	973	506	1174	646	609	655	498	604	491	552	599	527	696	514	613	693	367.6	568.167	0.615907	0.618873	0.00132754	0.5823	0.564281	0.696184	0.590532	0.696718	0.520192	0.879449	0.621023	0.659849	0.851277	0.659119	0.987135	0.707985	0.875649	0.843817	0.513139	0.895414	0.730054	0.78317	1.0057	hypothetical protein
ACX60_03955	279	350	204	245	322	318	2	563	603	483	245	335	206	252	179	268	191	329	492	311	304	308	208	280	238.5	0.770652	0.842658	0.540477	0.650036	0.822265	1.04698	0.00349196	0.804548	1.23717	0.722086	0.470046	0.724388	0.534313	0.665631	0.583837	0.771217	0.604677	0.924947	0.956067	0.798499	0.861717	0.785318	0.602417	hypothetical protein
ACX60_04015	813	692	1160	830	749	436	10	1343	1299	1173	1166	1745	993	1473	1098	1377	1262	1262	1649	1643	1501	1706	1413	848.8	1324.67	1.13621	0.842956	1.55496	1.1142	0.967727	0.726294	0.00883393	0.971034	1.34845	0.887268	1.13185	1.90914	1.30315	1.96857	1.81199	2.00489	2.02146	1.79513	1.62128	2.13435	2.15272	2.20084	2.07058	membrane protein
ACX60_04020	732	602	2068	719	667	621	0	1147	902	987	794	654	317	544	266	524	392	548	993	576	303	604	406	957.6	449.5	1.05032	0.7529	2.84613	0.990964	0.884787	1.06209	0.000199455	0.851459	0.961337	0.766507	0.79132	0.734617	0.427115	0.74643	0.45069	0.783304	0.644664	0.80031	1.00237	0.768234	0.44616	0.799998	0.610825	metallopeptidase
ACX60_04025	659	742	1162	702	781	575	857	1397	679	933	1025	2679	2233	2205	1766	2064	2096	2107	2338	2485	1848	2362	1925	809.2	2173.83	0.565961	0.555436	0.957195	0.579103	0.620088	0.588607	0.465229	0.620707	0.43314	0.433681	0.611428	1.80113	1.8008	1.81088	1.79092	1.84671	2.06314	1.84176	1.41258	1.98375	1.6287	1.8725	1.73345	sodium:proton antiporter
ACX60_04030	8875	10750	4494	10172	10697	7421	10823	18316	12986	17286	13367	12624	10881	10740	8037	9484	7371	9460	13844	10425	9738	10161	8558	8997.6	9856.17	1.83937	1.94196	0.893362	2.025	2.04958	1.83324	1.41786	1.96391	1.9991	1.93902	1.92422	2.04819	2.1176	2.12855	1.96689	2.04777	1.75091	1.99553	2.01851	2.00834	2.07113	1.94392	1.85975	type I secretion protein
ACX60_04035	988	1022	577	843	979	817	3	1761	1354	1825	1013	2348	2168	1830	1712	1773	2233	2141	3351	2118	2105	2214	2072	881.8	2010.67	0.770069	0.69431	0.431362	0.631129	0.705435	0.759017	0.00147801	0.710103	0.78388	0.76988	0.548406	1.43266	1.58674	1.36397	1.57566	1.43969	1.99479	1.69846	1.83745	1.53447	1.68369	1.59291	1.69333	poly alpha-glucosyltransferase
ACX60_04040	1382	2248	340	1421	1459	1536	3215	2909	2116	2569	2352	2057	1813	1635	1403	1643	1510	1719	2396	1661	1572	1717	1455	1370	1676.83	1.03405	1.46609	0.244009	1.02128	1.00923	1.36988	1.52054	1.12607	1.176	1.04036	1.22234	1.20487	1.27381	1.16985	1.23958	1.28073	1.29493	1.30911	1.26122	1.15522	1.20704	1.18589	1.1415	metallophosphatase
ACX60_04045	428	780	0	466	577	378	75	772	773	721	872	837	877	815	553	735	662	850	694	770	683	834	816	450.2	746.5	0.771084	1.22485	0.000357179	0.80642	0.961026	0.81172	0.085409	0.719556	1.03442	0.703041	1.09118	1.18047	1.48365	1.40409	1.17643	1.37954	1.36695	1.55863	0.879602	1.28946	1.26275	1.38696	1.54144	metalloprotease
ACX60_04050	242	252	0	266	212	179	0	572	497	319	237	164	122	122	78	139	120	113	124	105	135	130	132	194.4	124.167	0.915444	0.830896	0.000357179	0.966531	0.741403	0.807098	0.000199455	1.11944	1.39647	0.653123	0.622709	0.48566	0.433362	0.441322	0.348414	0.547796	0.520276	0.435073	0.329995	0.369203	0.524068	0.453942	0.523565	methyltransferase
ACX60_04055	283	225	0	327	275	453	1	424	164	511	908	624	711	463	484	515	501	470	286	603	440	481	456	222	549.667	0.835364	0.578897	0.000357179	0.92716	0.750454	1.59384	0.00186584	0.647507	0.359576	0.81639	1.86164	1.44194	1.97076	1.30692	1.68702	1.58374	1.69497	1.41206	0.593915	1.6545	1.33284	1.31062	1.41135	universal stress protein
ACX60_04060	327	355	0	333	366	375	21	601	550	526	707	722	652	586	562	538	383	572	816	558	597	602	358	276.2	573.833	0.667424	0.631556	0.000357179	0.652853	0.690616	0.912308	0.027093	0.634626	0.833824	0.581068	1.00229	1.15362	1.24961	1.14375	1.35449	1.14399	0.89596	1.18827	1.17169	1.05864	1.25045	1.1342	0.766155	chloramphenicol acetyltransferase
ACX60_04065	1633	1715	1910	1586	1399	1289	3361	2738	2012	2640	1378	698	547	711	462	590	639	581	626	760	613	693	465	1648.6	607.833	5.33286	4.88166	5.98274	4.97502	4.2237	5.01745	6.93788	4.6259	4.88045	4.66622	3.12567	1.78444	1.6774	2.22036	1.78156	2.00731	2.39172	1.93115	1.43819	2.307	2.05434	2.08904	1.59223	endoribonuclease L-PSP
ACX60_04070	107	159	0	154	179	110	577	242	183	172	284	566	469	486	205	376	431	367	839	542	389	440	370	119.8	422.167	0.235135	0.304551	0.000357179	0.325066	0.363653	0.288126	0.801481	0.27513	0.298705	0.204573	0.433482	0.973692	0.967788	1.02129	0.531951	0.860812	1.08554	0.820853	1.29707	1.10711	0.877242	0.892537	0.852539	TetR family transcriptional regulator
ACX60_04075	76	58	0	72	54	92	0	210	35	44	83	170	124	154	137	141	82	221	385	230	168	218	179	52	134.667	0.205957	0.137	0.000357179	0.187419	0.135288	0.297172	0.000199455	0.294424	0.0704515	0.0645363	0.156229	0.360649	0.315544	0.399084	0.438399	0.39808	0.254691	0.609569	0.733996	0.579364	0.467208	0.545332	0.508624	transcription elongation factor GreA
ACX60_04090	240	270	0	270	258	205	1476	486	478	441	472	471	341	370	339	354	392	356	554	328	346	387	352	207.6	377.833	0.527405	0.517161	0.000357179	0.56992	0.524148	0.536962	2.05024	0.552533	0.780223	0.524516	0.720435	0.810263	0.703658	0.777524	0.879665	0.810445	0.987313	0.79625	0.856469	0.669987	0.780272	0.785027	0.811064	hypothetical protein
ACX60_04095	323	365	1	262	293	320	0	416	194	283	427	274	320	226	199	259	73	245	298	250	351	326	166	248.8	225.167	0.777336	0.765647	0.00230834	0.605655	0.651892	0.917936	0.000199455	0.517951	0.346789	0.368621	0.713763	0.516213	0.723154	0.520108	0.565515	0.649372	0.201356	0.600121	0.504535	0.55925	0.866863	0.72421	0.418884	hypothetical protein
ACX60_04115	441	791	629	583	674	486	1690	921	842	952	859	1340	860	1149	1005	1072	921	1057	1474	1235	1089	1120	890	623.6	1057.83	0.668467	1.04507	0.914503	0.848843	0.944502	0.87808	1.61925	0.722255	0.948007	0.781027	0.904388	1.59008	1.22409	1.66548	1.79884	1.69287	1.60006	1.63073	1.57184	1.74008	1.69397	1.56711	1.41453	dihydropteroate synthase
ACX60_04120	390	342	1220	341	264	347	3244	450	235	476	498	233	136	171	123	145	103	138	343	165	101	130	111	511.4	151.833	1.60216	1.22461	4.80722	1.34559	1.00264	1.69913	8.42377	0.956408	0.717079	1.05837	1.42099	0.749324	0.524632	0.671764	0.596666	0.620579	0.48497	0.577015	0.991298	0.630064	0.425794	0.492975	0.478128	hypothetical protein
ACX60_04125	199	200	1	203	151	139	0	297	108	221	188	550	534	539	431	474	275	479	747	523	478	627	313	150.8	467.167	0.703285	0.616081	0.00338978	0.689115	0.493352	0.58553	0.000199455	0.54303	0.283504	0.422725	0.461483	1.52164	1.77212	1.82157	1.79862	1.7452	1.1139	1.72298	1.85724	1.71806	1.73358	2.04544	1.15985	hypothetical protein
ACX60_04135	1016	1221	229	968	1196	918	2340	2115	1166	1656	1322	2253	1773	1815	1576	1627	1521	1649	1877	1956	1655	1863	1649	926	1760.83	0.743382	0.778689	0.160712	0.680317	0.809005	0.800604	1.08223	0.800605	0.633687	0.655792	0.671847	1.29048	1.21815	1.26991	1.36163	1.24021	1.27551	1.22802	0.966166	1.33029	1.24266	1.25827	1.26508	alkaline phosphatase
ACX60_04155	909	957	0	944	805	690	1228	1869	865	1656	1158	487	376	394	265	458	305	342	616	403	436	469	496	723	380.833	1.75533	1.61078	0.000357179	1.75099	1.43712	1.58818	1.49892	1.86721	1.2407	1.73078	1.55319	0.7362	0.6818	0.727562	0.604262	0.921399	0.675041	0.672183	0.836843	0.723368	0.864008	0.836003	1.00428	methyltransferase
ACX60_04160	357	352	839	348	529	348	1	669	332	734	191	856	766	630	722	630	798	539	928	697	610	764	480	485	733.667	1.09126	0.937844	2.45988	1.02177	1.49491	1.26793	0.00193216	1.05797	0.753797	1.21434	0.40552	2.04835	2.19868	1.84153	2.60604	2.00626	2.79574	1.67693	1.99561	1.98039	1.91349	2.15572	1.53844	hypothetical protein
ACX60_04165	852	1038	2	878	997	696	406	1749	1254	1275	885	2635	1862	1946	1501	1794	1515	1751	2297	2100	2023	1868	1422	753.4	1875.5	0.833232	0.884816	0.00187607	0.82478	0.901411	0.811319	0.250979	0.884922	0.910923	0.674876	0.601159	2.01734	1.70994	1.8199	1.73337	1.82783	1.69815	1.74293	1.58036	1.909	2.03029	1.68633	1.45816	alpha-ketoglutarate permease
ACX60_04170	1749	2379	2000	1661	1713	1179	4638	3005	3041	2921	2033	2593	1770	2260	1508	2000	1523	2070	3378	2109	1789	1944	1368	1900.4	1942.33	1.4961	1.77375	1.64094	1.36476	1.35465	1.2021	2.50775	1.32985	1.93216	1.35235	1.20789	1.73638	1.42173	1.84866	1.5232	1.78233	1.49316	1.80222	2.03282	1.6769	1.57042	1.53499	1.22697	glycerol kinase
ACX60_04175	1092	1429	1027	1145	1019	902	387	2193	1585	1535	1688	807	794	661	515	569	470	673	730	574	619	717	550	1142.4	636	0.928556	1.05912	0.837624	0.935208	0.801053	0.914215	0.208008	0.964747	1.00109	0.70645	0.996961	0.537194	0.633987	0.537485	0.517103	0.504063	0.458057	0.582461	0.436694	0.453688	0.540148	0.562788	0.490374	glycerol-3-phosphate dehydrogenase
ACX60_04185	1379	1965	1292	1400	1701	866	43	2937	1640	2054	2462	2051	2030	1563	1223	1594	1411	1767	1448	1725	1563	1954	1493	1547.4	1645.33	1.89641	2.35538	1.70421	1.84933	2.16259	1.41952	0.0373784	2.08959	1.67521	1.52882	2.35167	2.20804	2.62143	2.05545	1.986	2.28373	2.22398	2.47327	1.4009	2.20504	2.20579	2.48047	2.15282	diacylglycerol kinase
ACX60_04190	828	873	776	839	878	551	2	2016	1084	1772	1385	1591	1172	1253	935	1355	1416	1444	2345	1743	1341	1918	1666	838.8	1287	1.40907	1.29493	1.26665	1.37145	1.38133	1.11766	0.00215138	1.77493	1.37022	1.63212	1.63709	2.11955	1.87285	2.03907	1.87888	2.40231	2.76186	2.50113	2.80746	2.75714	2.3419	3.01294	2.97274	3',5'-cyclic-nucleotide phosphodiesterase
ACX60_04205	230	303	378	295	275	172	600	439	270	565	292	328	390	258	208	271	252	259	338	287	327	237	266	296.2	284.5	0.793281	0.910902	1.2505	0.977325	0.876867	0.707106	1.30808	0.783345	0.691705	1.05472	0.699524	0.885616	1.2631	0.850939	0.847125	0.97377	0.996176	0.909213	0.820134	0.920113	1.1574	0.754551	0.961968	diacylglycerol kinase
ACX60_04210	855	953	0	878	897	766	108	2039	1193	1863	1172	1619	1179	1194	1034	1273	1169	1286	1725	1506	1329	1415	906	716.6	1244.67	1.14647	1.11383	0.000357179	1.13086	1.11196	1.22428	0.0915386	1.4145	1.18821	1.35206	1.09155	1.69948	1.48451	1.53101	1.6372	1.77833	1.79658	1.75511	1.62725	1.87707	1.82876	1.75143	1.27381	hydrolase
ACX60_04215	1298	1544	1122	1406	1422	1097	1353	2497	1648	2235	1611	1457	1070	1172	823	988	900	1023	1245	1110	941	1036	1078	1358.4	1068.33	1.46615	1.52013	1.2156	1.52548	1.48493	1.47696	0.966023	1.45919	1.38267	1.36637	1.26392	1.28836	1.13491	1.26594	1.09771	1.16265	1.16515	1.17611	0.989335	1.16543	1.09077	1.0802	1.27674	glycerophosphodiester phosphodiesterase
ACX60_04220	2941	4004	2643	3050	3425	2124	1868	5121	3349	4401	4108	4770	3434	3975	3000	3621	2870	3526	5165	4014	3715	3749	3497	3212.6	3611.67	1.22576	1.45457	1.05658	1.22103	1.31969	1.05517	0.492121	1.10422	1.03677	0.992771	1.18922	1.55633	1.34396	1.58426	1.47644	1.57227	1.37097	1.49575	1.51443	1.55506	1.58894	1.44234	1.52822	multidrug transporter
ACX60_04225	427	448	586	512	515	291	1843	820	1129	819	533	963	614	746	606	683	589	596	682	769	627	665	517	497.6	700.167	0.957924	0.876013	1.26094	1.10329	1.0681	0.778131	2.61344	0.951714	1.88129	0.994431	0.830521	1.69123	1.29344	1.60037	1.60532	1.59629	1.51445	1.36087	1.07636	1.60357	1.44347	1.3771	1.21611	hypothetical protein
ACX60_04235	1212	1386	447	1204	1413	677	3	2280	1248	2523	1333	1048	1000	741	780	780	672	745	727	794	681	802	769	1132.4	836.833	1.8116	1.80573	0.640856	1.72864	1.95256	1.20616	0.00283443	1.76313	1.38558	2.0411	1.38392	1.22629	1.40357	1.05915	1.3767	1.21463	1.15124	1.1334	0.764475	1.10316	1.04459	1.10656	1.20522	transglycosylase
ACX60_04240	1390	1662	2025	1444	1459	1232	1590	2303	1737	3254	2555	760	990	757	493	556	602	653	602	683	928	600	599	1596	693	1.98124	2.06482	2.76847	1.977	1.92256	2.0931	1.43253	1.69827	1.83899	2.51031	2.52949	0.848024	1.32505	1.0318	0.829763	0.825629	0.983456	0.947332	0.603654	0.904905	1.3574	0.789431	0.895218	tRNA 2-thiocytidine biosynthesis protein TtcA
ACX60_04245	95	47	0	50	60	78	0	54	96	165	160	366	427	342	241	220	212	275	289	295	272	311	265	50.4	301.333	0.31996	0.137975	0.000357179	0.161756	0.186821	0.313129	0.000199455	0.0940925	0.24016	0.300776	0.374294	0.964996	1.35044	1.10148	0.95846	0.771938	0.818359	0.942696	0.684761	0.923536	0.940109	0.966881	0.935832	SCP-2 sterol transfer family protein
ACX60_04250	579	736	0	562	611	568	8	847	840	818	675	1287	747	1046	873	795	811	1007	1040	985	971	1015	1137	497.6	926.5	0.671653	0.744172	0.000357179	0.62621	0.655253	0.785364	0.00586598	0.508322	0.723775	0.513579	0.543864	1.16874	0.813694	1.16032	1.19582	0.960773	1.07826	1.18895	0.848728	1.06209	1.15591	1.08686	1.38295	ABC transporter substrate-binding protein
ACX60_04255	451	580	1300	410	478	295	4	937	756	912	634	331	312	262	191	247	189	215	447	256	309	290	261	643.8	255.333	1.17766	1.32008	3.25597	1.02836	1.15391	0.918169	0.0066022	1.26582	1.4663	1.28892	1.14988	0.676619	0.765021	0.654221	0.588928	0.671937	0.565642	0.571412	0.821146	0.621361	0.828017	0.699009	0.714602	transcription elongation factor GreB
ACX60_04265	1167	990	6	1196	1254	735	1678	2049	1330	2075	1555	1614	891	1223	984	1239	1324	1180	1978	1288	1067	1403	1338	922.6	1212.5	2.84031	2.1002	0.0140068	2.79604	2.82159	2.13225	2.5815	2.58004	2.40439	2.73338	2.62873	3.07518	2.03633	2.84643	2.82797	3.14162	3.69334	2.9231	3.38681	2.91387	2.665	3.15205	3.41453	hypothetical protein
ACX60_04270	3638	3829	3385	3767	4229	2135	3814	5591	5303	6343	4783	7044	6420	6025	4415	5586	4672	5587	7967	5690	4854	5167	4785	3769.6	5693.67	1.17379	1.07682	1.04756	1.16746	1.26144	0.821074	0.777846	0.933269	1.27089	1.10767	1.07189	1.77918	1.94508	1.85894	1.68207	1.87766	1.72769	1.83474	1.80839	1.70648	1.60718	1.53889	1.61879	peptide synthetase
ACX60_04275	219	303	0	293	226	238	1	515	236	473	509	391	378	280	265	251	363	320	438	384	241	284	318	208.2	321.333	0.558296	0.673275	0.000357179	0.717473	0.532636	0.723192	0.00161141	0.67923	0.446879	0.652633	0.901277	0.780314	0.904871	0.682586	0.797721	0.666625	1.06063	0.830304	0.785531	0.909937	0.630485	0.668312	0.850016	GCN5 family acetyltransferase
ACX60_04280	72	110	0	48	52	7	0	129	60	48	62	412	452	303	240	304	287	338	519	321	293	299	277	56.4	333	0.361385	0.481238	0.000357179	0.231418	0.241292	0.0418786	0.000199455	0.334978	0.22369	0.130397	0.216147	1.61885	2.13035	1.45432	1.42244	1.58964	1.65103	1.72672	1.83263	1.49762	1.50918	1.38532	1.4578	hypothetical protein
ACX60_04285	393	642	260	539	660	504	5	1046	180	1003	789	349	302	304	196	267	404	219	458	344	391	347	266	498.8	303.667	1.2099	1.72275	0.767756	1.59391	1.87846	1.84946	0.00972997	1.66601	0.411611	1.67126	1.68715	0.841114	0.873049	0.894973	0.712521	0.856359	1.42552	0.686227	0.991954	0.984408	1.2353	0.986114	0.858654	hypothetical protein
ACX60_04290	937	1030	19	942	866	957	419	1605	576	1811	1117	1115	999	858	690	891	622	646	955	876	917	721	739	758.8	862.5	1.54562	1.48092	0.0300615	1.49256	1.32064	1.88162	0.436881	1.36971	0.70574	1.61685	1.27979	1.43983	1.54741	1.35341	1.344	1.53119	1.17595	1.08458	1.10825	1.34316	1.55228	1.09784	1.27817	hypothetical protein
ACX60_04295	888	1119	11	1072	1138	689	2469	1616	2226	1892	1272	1070	957	849	840	859	1093	978	1390	1052	1220	1151	1061	845.6	944.667	2.60334	2.85942	0.0309317	3.01877	3.08434	2.40765	4.57535	2.45103	4.84732	3.00211	2.59015	2.45569	2.63454	2.38015	2.90792	2.62361	3.67261	2.91826	2.86683	2.86678	3.67041	3.11483	3.26147	HIT family hydrolase
ACX60_04300	494	812	1229	501	621	391	1	770	1061	1151	764	910	771	683	607	667	983	750	866	764	745	989	835	731.4	770.167	1.03784	1.48692	2.47655	1.01102	1.20613	0.97912	0.00132797	0.836917	1.65568	1.30878	1.11485	1.49664	1.52101	1.37215	1.50583	1.45988	2.36697	1.60373	1.27994	1.49195	1.60619	1.91796	1.83937
ACX60_04305	502	636	2162	444	707	449	1090	909	483	902	1140	208	218	237	212	217	345	237	123	246	210	262	135	890.2	239.5	1.2722	1.40488	5.25535	1.08082	1.65643	1.3563	1.74608	1.19181	0.909198	1.23722	2.00668	0.412657	0.518781	0.574355	0.634416	0.572929	1.00209	0.611319	0.219294	0.579493	0.546147	0.612908	0.358729	molecular chaperone Tir
ACX60_04310	259	254	49	203	141	78	1	411	399	248	200	114	46	83	106	57	136	60	122	56	95	85	68	181.2	90.3333	1.08473	0.927221	0.196838	0.816646	0.545935	0.389378	0.00264731	0.890536	1.24123	0.562159	0.581796	0.373764	0.180906	0.332413	0.524217	0.248704	0.652823	0.255763	0.359459	0.218006	0.408301	0.328609	0.298613	hypothetical protein
ACX60_04315	340	480	0	296	383	261	1	624	370	613	632	901	925	716	745	812	696	815	996	841	647	1009	776	299.8	799.167	0.724927	0.892044	0.000357179	0.606212	0.754946	0.663304	0.00134772	0.688318	0.58597	0.707397	0.93595	1.50388	1.85196	1.45985	1.87567	1.80368	1.70083	1.76864	1.49398	1.66675	1.41565	1.98585	1.73483	hypothetical protein
ACX60_04320	740	803	182	716	813	694	1739	1021	1228	1248	813	706	524	606	455	464	470	534	532	517	485	548	450	650.8	537.5	1.65149	1.56203	0.38959	1.53488	1.67739	1.84612	2.45317	1.17885	2.03563	1.50746	1.26024	1.23345	1.09812	1.29329	1.19906	1.07882	1.2022	1.21297	0.835264	1.07249	1.11076	1.12892	1.05302	TetR family transcriptional regulator
ACX60_04325	299	375	113	381	491	411	883	798	261	620	392	1203	1305	1103	838	930	793	950	1610	1140	824	1055	813	331.8	1028.67	0.446922	0.488563	0.162006	0.547019	0.67849	0.732248	0.834268	0.617095	0.289773	0.501579	0.406974	1.40766	1.83166	1.57658	1.47907	1.44821	1.35853	1.44527	1.69299	1.58389	1.26393	1.45564	1.27418	metal-dependent hydrolase
ACX60_04330	484	775	261	569	626	467	47	1375	815	1147	563	470	326	336	318	391	247	296	382	418	413	507	520	543	348	1.01188	1.41227	0.523383	1.14266	1.20993	1.16375	0.062111	1.48723	1.26561	1.29789	0.81755	0.769229	0.639997	0.671745	0.785051	0.851628	0.59186	0.62986	0.561847	0.81231	0.88608	0.97844	1.13991	TetR family transcriptional regulator
ACX60_04335	239	203	1	259	232	296	1	381	569	442	257	280	272	235	101	216	292	226	278	209	292	312	133	186.8	232.667	0.509581	0.37726	0.00204507	0.530436	0.457304	0.752253	0.00134772	0.420271	0.901127	0.510065	0.3806	0.467354	0.544577	0.47914	0.254286	0.479796	0.713566	0.490445	0.416994	0.414211	0.638904	0.61406	0.297336	nitroreductase
ACX60_04340	1147	1288	1769	1245	1394	964	1	1822	1578	1949	1190	772	567	697	454	696	367	520	871	720	624	685	355	1368.6	592.167	1.89203	1.85187	2.79889	1.97265	2.12583	1.89539	0.00104267	1.5549	1.93343	1.74006	1.36343	0.996905	0.878257	1.09945	0.884311	1.19608	0.693851	0.87304	1.01077	1.10397	1.0563	1.04303	0.614006	AraC family transcriptional regulator
ACX60_04345	136	206	0	178	96	160	0	351	222	356	310	401	433	310	249	195	182	322	641	421	287	324	394	123.2	295	0.309951	0.409215	0.000357179	0.389666	0.202268	0.434641	0.000199455	0.413858	0.375807	0.439129	0.490723	0.715437	0.926653	0.675609	0.670098	0.462995	0.475403	0.746925	1.02774	0.891859	0.671233	0.681617	0.941522	TetR family transcriptional regulator
ACX60_04350	373	451	195	449	417	380	541	862	570	839	660	550	287	516	335	372	273	414	584	384	319	423	325	377	388.833	0.415859	0.438272	0.208528	0.480841	0.429809	0.504984	0.381258	0.497203	0.472031	0.506276	0.511095	0.480035	0.300465	0.550131	0.441029	0.432084	0.348848	0.469791	0.458057	0.39795	0.364977	0.43533	0.379927	glycerate kinase
ACX60_04355	1434	1305	149	1474	1762	1207	2429	2800	1785	2478	1862	2423	1599	2011	1579	1729	1370	1719	1835	2032	1638	1664	1639	1224.8	1785.17	0.768181	0.609333	0.0765586	0.758454	0.872614	0.770687	0.822482	0.776	0.710249	0.718461	0.69281	1.01611	0.804336	1.03016	0.998807	0.964933	0.841145	0.937253	0.691544	1.01181	0.900462	0.822827	0.920605	CbbBc protein
ACX60_04360	694	431	0	688	915	589	1608	1213	625	1367	816	1002	394	798	705	805	740	614	730	791	616	776	782	545.6	740.667	1.13176	0.612634	0.000357179	1.07771	1.37949	1.1449	1.65754	1.0234	0.757064	1.20656	0.924283	1.27919	0.603344	1.24445	1.35759	1.36766	1.38313	1.01913	0.837503	1.19903	1.03089	1.16815	1.33715	formate dehydrogenase
ACX60_04365	302	147	1291	291	296	258	16	337	128	572	250	311	256	242	163	194	205	233	268	190	212	240	162	465.4	228.5	0.993783	0.42163	4.07478	0.919804	0.900489	1.01195	0.0332805	0.573725	0.312862	1.01875	0.571406	0.801157	0.791042	0.761517	0.63337	0.66508	0.77317	0.780382	0.620424	0.581163	0.715909	0.729016	0.558959	hypothetical protein
ACX60_04380	415	382	13	419	426	183	0	1178	613	598	747	935	768	716	539	705	534	827	928	776	668	750	922	331	699.5	0.546252	0.438266	0.0164127	0.529757	0.518389	0.287113	0.000199455	0.802194	0.599326	0.426023	0.682945	0.963449	0.94925	0.901233	0.837758	0.966766	0.805605	1.10794	0.859334	0.949437	0.902315	0.911269	1.27249	membrane protein
ACX60_04385	369	416	973	464	468	310	0	959	518	776	730	1331	1020	1152	866	964	919	1074	1679	1091	905	1049	1190	538	1042	0.342932	0.33698	0.867336	0.414207	0.402095	0.3434	0.000199455	0.461094	0.357577	0.390329	0.471221	0.968349	0.890136	1.0238	0.950351	0.933353	0.978888	1.0159	1.09774	0.942467	0.863112	0.899907	1.1596	DNA repair protein RadA
ACX60_04390	1086	1268	1490	1299	1155	918	4191	2247	2679	2792	1717	1311	1534	1181	662	1071	937	1089	1294	1267	932	1304	954	1259.6	1116	0.996358	1.01399	1.31119	1.14475	0.979646	1.00389	2.43046	1.06654	1.82564	1.3864	1.09415	0.941587	1.32156	1.03613	0.71718	1.02368	0.985284	1.0169	0.835197	1.08049	0.877483	1.10434	0.917728	amino acid transporter
ACX60_04400	134	113	0	148	105	182	0	540	245	371	398	128	216	123	73	104	90	165	283	141	132	182	293	100	122.333	0.138282	0.101641	0.000357179	0.146703	0.100173	0.223866	0.000199455	0.2883	0.187795	0.207216	0.285275	0.103405	0.20931	0.121379	0.0889546	0.11181	0.106448	0.173305	0.205455	0.135251	0.139789	0.17337	0.317036	diaminopimelate decarboxylase
ACX60_04410	621	646	140	648	866	529	0	1073	807	1476	946	701	605	523	528	491	510	459	727	512	375	551	512	584.2	559.667	1.2858	1.16586	0.278038	1.28877	1.65769	1.30555	0.000199455	1.1494	1.24112	1.65408	1.36049	1.13625	1.17629	1.03553	1.29093	1.05914	1.21029	0.967302	1.05898	0.9854	0.796803	1.05311	1.11156	threonine transporter RhtB
ACX60_04435	2413	2859	1843	2314	2769	1449	4158	4517	2514	4188	2525	1688	1368	1165	1079	1365	1176	1400	2082	1374	1199	1380	1398	2439.6	1306.83	1.89103	1.95292	1.38535	1.7419	2.00616	1.35352	2.05973	1.83139	1.4634	1.77638	1.37443	1.03559	1.0067	0.873064	0.998498	1.11445	1.05629	1.1167	1.14787	1.00089	0.964267	0.9983	1.14876	dolichyl-phosphate-mannose-protein mannosyltransferase
ACX60_04440	104	228	144	144	151	138	0	366	309	243	182	689	860	625	454	609	515	529	712	609	428	487	689	154.2	625.333	0.353037	0.674608	0.46886	0.469534	0.473877	0.558371	0.000199455	0.642773	0.779119	0.446458	0.42912	1.83096	2.74132	2.02883	1.81982	2.15373	2.00369	1.82772	1.70034	1.92161	1.49097	1.52601	2.45237	polysaccharide biosynthesis protein GtrA
ACX60_04445	624	776	0	784	716	521	1	1318	979	1323	969	994	776	690	673	678	404	649	701	729	571	835	559	580	702.5	0.821352	0.890299	0.000357179	0.991239	0.871284	0.817408	0.000832012	0.897531	0.957162	0.942523	0.885908	1.02424	0.959138	0.868507	1.04603	0.929741	0.609484	0.869473	0.64913	0.891933	0.771291	1.01455	0.771501	glycosyl transferase family 2
ACX60_04450	420	384	117	370	522	275	3535	568	570	709	566	995	624	747	607	715	542	582	1037	657	701	799	796	362.6	705	0.682338	0.543765	0.182318	0.577391	0.784012	0.532525	3.63015	0.477406	0.687833	0.623425	0.638686	1.26545	0.95194	1.16051	1.16446	1.21016	1.00922	0.962366	1.18522	0.992146	1.16871	1.19822	1.35595	hypothetical protein
ACX60_04455	414	443	0	440	395	369	0	543	652	589	534	1646	1671	1349	1254	1116	1290	1313	1605	1411	1268	1331	1042	338.4	1387.67	0.489493	0.456541	0.000357179	0.499708	0.431762	0.520031	0.000199455	0.332151	0.572601	0.37692	0.438538	1.52352	1.85523	1.52524	1.75077	1.37467	1.74812	1.58007	1.33503	1.55072	1.53852	1.45266	1.2918	multidrug ABC transporter permease
ACX60_04460	813	1204	2283	795	1104	832	1422	1356	607	1825	1233	1711	1493	1302	1053	1398	1404	1152	1934	1363	1206	1482	1325	1239.8	1393.5	0.980116	1.26515	2.63989	0.920602	1.23043	1.19555	1.08361	0.845739	0.543543	1.1908	1.03245	1.61477	1.69014	1.50099	1.499	1.75583	1.93995	1.41353	1.64026	1.52736	1.49201	1.64921	1.67488	multidrug ABC transporter permease
ACX60_04465	239	433	201	307	338	264	2	442	578	513	255	799	605	562	460	575	301	455	462	634	568	685	498	303.6	550.333	0.275019	0.434293	0.221847	0.339329	0.35957	0.362098	0.00145472	0.263134	0.494027	0.319499	0.20381	0.719754	0.653725	0.618416	0.62504	0.68932	0.396979	0.532897	0.374004	0.678132	0.670735	0.727606	0.600862	RND transporter
ACX60_04470	1935	2200	1684	1922	2065	1722	1292	3394	3312	3380	2442	1768	1599	1460	1323	1330	1301	1473	2038	1540	1207	1557	1213	1961.2	1463.5	1.67858	1.66346	1.40118	1.60151	1.65608	1.78053	0.708447	1.52321	2.13407	1.58695	1.47138	1.20064	1.30252	1.21113	1.3552	1.20199	1.29352	1.30056	1.24375	1.24177	1.07449	1.24678	1.10332	transporter
ACX60_04480	797	1292	1130	723	825	514	575	1507	916	1385	783	1097	712	758	739	742	690	599	1387	772	834	839	612	953.4	789.667	1.09255	1.54374	1.48577	0.952	1.04553	0.839848	0.498234	1.06877	0.932684	1.02759	0.745527	1.17723	0.916507	0.993641	1.19622	1.05968	1.08409	0.835747	1.3376	0.98369	1.17323	1.06166	0.879655	hypothetical protein
ACX60_04485	269	437	0	350	313	148	11	295	266	816	268	483	473	428	384	448	267	475	549	457	471	372	488	273.8	413.833	0.74303	1.05212	0.000357179	0.928623	0.799282	0.487273	0.0192058	0.421566	0.54575	1.21992	0.514173	1.04442	1.22685	1.13052	1.25248	1.2892	0.845281	1.33541	1.06683	1.17336	1.33509	0.948501	1.41336	hypothetical protein
ACX60_04490	766	961	258	915	845	829	1558	1656	1302	1836	1527	1027	887	864	767	781	905	849	1121	927	931	927	696	749	871.833	1.08821	1.18998	0.351559	1.2486	1.1098	1.40377	1.39906	1.21712	1.3739	1.41171	1.50676	1.14216	1.18327	1.17376	1.28666	1.15591	1.47357	1.22761	1.12037	1.22412	1.35729	1.21564	1.03675	membrane protein
ACX60_04505	1978	2553	1686	2018	2279	2104	2	2874	2870	3497	2985	2524	2219	2170	1857	2176	1966	2033	3134	2343	2527	2168	2000	2102.8	2152	1.04914	1.18029	0.857745	1.02813	1.11751	1.33018	0.000670536	0.788648	1.1307	1.0039	1.09969	1.04802	1.1052	1.10064	1.16307	1.20241	1.19516	1.09752	1.16943	1.15515	1.37547	1.06147	1.11229	competence protein
ACX60_04515	746	942	1306	844	934	518	0	1607	885	1429	1035	902	1004	752	558	682	688	778	1469	851	674	858	655	954.4	764.333	0.947144	1.04246	1.59043	1.02929	1.09629	0.783905	0.000199455	1.05556	0.8346	0.981967	0.91272	0.896512	1.19698	0.913007	0.836558	0.902089	1.00116	1.00536	1.3121	1.00431	0.878161	1.00555	0.871964	peptidase S49
ACX60_04520	1115	1380	575	1239	1304	923	522	2076	1950	1942	1448	1279	1045	1079	541	965	801	965	1293	1045	967	995	922	1122.6	951.667	1.77786	1.91792	0.879394	1.89763	1.92221	1.75421	0.526111	1.71253	2.30948	1.67594	1.60366	1.59649	1.56464	1.64522	1.0186	1.60301	1.46383	1.56609	1.45041	1.54881	1.58229	1.46449	1.54146	hydrolase
ACX60_04535	90	124	0	86	50	141	0	78	144	162	109	300	456	235	174	189	269	291	301	294	195	232	278	70	270.5	0.0973135	0.116864	0.000357179	0.0893195	0.0499807	0.181721	0.000199455	0.0436329	0.115651	0.0948054	0.081861	0.253936	0.462988	0.242984	0.222159	0.212902	0.333364	0.320251	0.228963	0.295486	0.216373	0.231558	0.315177	permease
ACX60_04540	306	335	828	312	450	286	2	532	426	454	245	382	149	335	196	249	238	216	93	244	201	256	158	446.2	258.167	0.565506	0.539622	1.46771	0.553844	0.768829	0.629996	0.00233631	0.508647	0.584767	0.454108	0.314486	0.552651	0.258569	0.592024	0.427717	0.479405	0.504114	0.40629	0.120911	0.419146	0.381196	0.436713	0.306163	chromosomal replication initiator protein DnaA
ACX60_04545	1137	1646	405	1026	1283	1344	2412	2534	966	2187	1531	2420	1958	1978	1272	1896	1948	1826	3129	2181	2007	2087	2069	1099.4	1912	0.791509	0.998745	0.270423	0.686057	0.825703	1.1152	1.06135	0.912623	0.499494	0.824009	0.740271	1.31881	1.27992	1.31674	1.0456	1.37506	1.55425	1.29379	1.53239	1.41127	1.43377	1.34109	1.5102	rhombotarget A
ACX60_04550	1000	1325	805	1029	1186	1069	421	2238	1220	2070	1517	2768	2434	2222	2002	2193	2422	2081	3175	2504	2187	2508	2410	1069	2340.17	0.527153	0.608811	0.40703	0.521039	0.577994	0.671694	0.140283	0.61036	0.477699	0.590602	0.555447	1.14229	1.20485	1.12011	1.24619	1.20438	1.46335	1.11654	1.17747	1.22696	1.1831	1.22041	1.33209	membrane protein
ACX60_04570	726	834	1	647	674	715	8	1124	1288	1386	868	1372	1336	1145	940	1085	850	991	1751	1195	1095	1366	1074	576.4	1121.33	1.20683	1.20838	0.00159442	1.03307	1.03579	1.41668	0.00840589	0.96664	1.59031	1.24698	1.00219	1.7854	2.0854	1.82009	1.84511	1.879	1.61944	1.67668	2.04769	1.84645	1.86793	2.09604	1.87195	rRNA methyltransferase
ACX60_04585	515	570	0	660	727	185	0	517	430	570	272	734	372	690	539	658	553	286	445	268	280	279	217	494.4	591	1.17997	1.13833	0.000357179	1.45253	1.53992	0.505232	0.000199455	0.612833	0.731794	0.706846	0.432864	1.31653	0.80035	1.51179	1.45826	1.57064	1.45219	0.666953	0.717285	0.570765	0.658351	0.590075	0.521317	peptidoglycan-binding protein
ACX60_04590	2107	2233	2795	2175	2043	841	2	1634	1138	1586	1154	2279	1950	2024	1741	1788	1416	697	979	801	557	701	678	2270.6	1866.33	2.12337	1.96146	2.70169	2.10542	1.9034	1.01021	0.00127402	0.851927	0.851846	0.865071	0.807769	1.79795	1.84531	1.95052	2.07178	1.87722	1.63554	0.714925	0.694085	0.750332	0.576041	0.652108	0.716425	translocation protein TolB
ACX60_04595	428	521	0	427	388	50	0	241	34	255	7	592	439	566	360	517	346	119	274	149	164	204	55	352.8	470	0.393511	0.417523	0.000357179	0.377102	0.329797	0.0547949	0.000199455	0.114636	0.0232194	0.126894	0.00447025	0.426096	0.379011	0.497633	0.390841	0.495212	0.364607	0.111359	0.177228	0.127338	0.154737	0.173135	0.053022	gramicidin synthase
ACX60_04600	246	353	0	344	282	132	0	301	167	189	69	88	47	69	62	85	42	12	8	14	17	43	21	245	65.5	0.702049	0.878085	0.000357179	0.942993	0.744018	0.449017	0.000199455	0.444415	0.354003	0.291932	0.136773	0.196602	0.125952	0.188305	0.208934	0.25272	0.137378	0.0348562	0.0160617	0.0371381	0.0497873	0.113277	0.0628393	biopolymer transporter TolR
ACX60_04605	325	357	0	409	387	38	0	69	56	218	199	550	623	397	328	375	333	142	341	77	193	74	113	295.6	434.333	0.600619	0.57506	0.000357179	0.726033	0.661193	0.0837058	0.000199455	0.0659711	0.0768708	0.218052	0.25544	0.795702	1.08113	0.701593	0.715771	0.721995	0.705336	0.267098	0.443342	0.132271	0.366024	0.126237	0.218965	colicin uptake protein TolQ
ACX60_04615	1346	1558	5	1355	1404	1181	738	2754	2073	2219	2122	1479	1304	1358	1053	1148	1122	1237	1903	1369	1177	1319	1114	1133.6	1244	1.30155	1.31314	0.00463744	1.25855	1.25512	1.3612	0.451083	1.37774	1.48892	1.16134	1.42522	1.11958	1.18404	1.25572	1.20234	1.1565	1.24349	1.21745	1.29456	1.23049	1.16796	1.17734	1.12948	N-acyl-L-amino acid amidohydrolase
ACX60_04630	938	1221	1032	1014	969	732	3250	1970	1666	1586	1570	1678	1486	1377	1169	1189	992	1374	2182	1325	1291	1370	1280	1034.8	1315.17	0.902961	1.0245	0.952882	0.937609	0.862366	0.839912	1.97758	0.981119	1.19124	0.826336	1.04975	1.26453	1.34326	1.26759	1.32882	1.19244	1.0945	1.34623	1.47771	1.18561	1.27535	1.21738	1.29198	deoxyguanosinetriphosphate triphosphohydrolase
ACX60_04640	266	407	1	256	235	154	0	409	156	455	311	1072	1052	875	875	910	559	817	1149	864	906	1054	736	233	890.5	0.325237	0.433753	0.00117277	0.30066	0.265637	0.224438	0.000199455	0.258721	0.141678	0.301105	0.264119	1.02609	1.20784	1.02307	1.26331	1.15917	0.783369	1.01673	0.988343	0.981956	1.1368	1.1896	0.943574
ACX60_04645	324	305	0	361	359	231	0	672	499	792	444	930	804	936	839	758	950	860	1557	970	1098	1063	993	269.8	869.5	0.726855	0.596393	0.000357179	0.777907	0.744559	0.617691	0.000199455	0.779941	0.831499	0.961647	0.691841	1.63327	1.69369	2.00797	2.22254	1.77158	2.44266	1.96367	2.45731	2.02271	2.5278	2.20129	2.33578	hypothetical protein
ACX60_04650	496	660	969	591	710	379	3	1193	821	1231	1263	473	394	392	358	379	501	446	921	510	387	422	316	685.2	416.167	1.05754	1.22656	1.98167	1.21038	1.39951	0.963188	0.00404316	1.31597	1.30022	1.42056	1.87042	0.789494	0.788835	0.799247	0.901329	0.841865	1.2243	0.96787	1.38148	1.01075	0.846766	0.830556	0.706452
ACX60_04655	751	706	2	720	747	675	1029	1163	1024	1323	767	2083	1769	1557	1594	1804	1535	1711	2443	1782	1780	1979	1469	585.2	1723.67	1.04616	0.857224	0.00267229	0.963407	0.962016	1.12078	0.906066	0.838164	1.05954	0.997487	0.742122	2.27155	2.31399	2.07409	2.622	2.61809	2.45078	2.42592	2.39416	2.30742	2.54459	2.54476	2.14566	AraC family transcriptional regulator
ACX60_04660	1128	1143	77	1165	948	796	535	1992	1261	1716	1629	1088	1007	1068	525	894	704	975	1267	1062	1098	955	919	892.2	881	1.23835	1.09373	0.0810806	1.2285	0.962151	1.0416	0.371254	1.13139	1.02827	1.01962	1.24215	0.935049	1.0381	1.1212	0.680577	1.02249	0.885812	1.08944	0.97854	1.08372	1.23701	0.967781	1.05786	isochorismate synthase
ACX60_04665	160	154	193	180	164	177	0	242	259	244	226	592	669	461	355	445	399	354	656	448	399	504	387	170.2	486.833	0.357078	0.299567	0.413136	0.385863	0.338367	0.470839	0.000199455	0.279414	0.429339	0.294727	0.350325	1.03428	1.40199	0.983837	0.935527	1.03464	1.02059	0.804105	1.02995	0.929353	0.913804	1.03828	0.905595
ACX60_04670	320	382	1	379	293	287	2	339	291	734	166	1613	1474	1413	1023	1240	1004	1257	1334	1288	1192	1442	1014	275	1294.5	0.521848	0.542984	0.00156418	0.593678	0.441737	0.55787	0.00206162	0.286011	0.352489	0.647855	0.188028	2.05921	2.25718	2.20351	1.96995	2.1067	1.87657	2.08639	1.53045	1.95241	1.99484	2.1707	1.73385	2,3-dihydroxybenzoate-2,3-dehydrogenase
ACX60_04675	1044	1022	1253	1386	1262	1230	3	2311	1719	2102	1592	2320	2044	1967	1630	1695	1349	1824	2191	1826	1825	1768	1698	1193.4	1834.17	0.53782	0.458899	0.619128	0.685831	0.601032	0.755263	0.000976883	0.615922	0.657765	0.58608	0.569639	0.935614	0.988763	0.968992	0.991537	0.909691	0.796498	0.956375	0.79405	0.874374	0.964798	0.840736	0.917179	peptide synthetase
ACX60_04680	3497	4196	1390	3484	3362	3112	271	5711	5007	5558	5088	4105	3197	3480	2446	2763	2577	3064	3415	3231	2680	3022	2862	3185.8	3094.67	1.39398	1.4579	0.53146	1.33401	1.23897	1.47863	0.0682836	1.17778	1.48251	1.19914	1.40874	1.281	1.19668	1.32654	1.15134	1.14744	1.17737	1.24313	0.957684	1.19718	1.09631	1.11198	1.19622	peptide synthetase
ACX60_04685	1394	1514	3236	1600	1613	1239	1862	3028	1801	2584	1549	3175	2416	2375	1949	2213	1609	2149	3576	2342	1950	2435	2158	1871.4	2289.5	0.55931	0.529475	1.24535	0.616634	0.59831	0.59254	0.472231	0.628543	0.536737	0.561138	0.43168	0.997254	0.910252	0.91124	0.923393	0.925037	0.739915	0.877593	1.00938	0.873447	0.8029	0.90184	0.907865	peptide synthetase
ACX60_04690	605	693	1331	648	717	862	2	1255	856	1397	735	1358	1147	1122	761	896	849	942	1221	1052	1176	1025	873	798.8	1022.17	0.482036	0.481268	1.01717	0.495926	0.528135	0.81863	0.00100725	0.517317	0.506589	0.602432	0.406754	0.847025	0.858148	0.854862	0.715968	0.743737	0.775296	0.763909	0.684398	0.779111	0.961542	0.753856	0.72932	2,3-dihydroxybenzoate--AMP ligase
ACX60_04695	432	695	412	477	535	389	3	972	593	835	802	1373	1183	1200	698	975	830	1105	1587	1237	1079	1100	1185	510.2	1043.17	0.415863	0.58315	0.380414	0.441064	0.476126	0.446347	0.00182546	0.484085	0.424013	0.435051	0.536242	1.03469	1.06936	1.10465	0.793426	0.977819	0.915757	1.08267	1.07476	1.10687	1.06592	0.977461	1.19609	alcaligin biosynthesis protein
ACX60_04700	1124	1090	868	1034	966	755	1678	1783	2256	1819	1411	1614	1602	1445	957	1208	1151	1263	1810	1345	1469	1306	1113	1016.4	1329.5	1.24991	1.0565	0.925818	1.10446	0.993097	1.00073	1.17948	1.02578	1.86342	1.0948	1.08983	1.40504	1.67282	1.5366	1.25664	1.39948	1.46698	1.4295	1.41599	1.39026	1.67638	1.34059	1.29774	ornithine decarboxylase
ACX60_04705	711	819	617	652	735	457	42	1385	739	1081	891	713	818	663	594	588	610	570	1120	654	484	759	546	706.8	664.333	1.4651	1.47099	1.21948	1.29051	1.40019	1.12246	0.0547054	1.47651	1.13109	1.20562	1.27525	1.15016	1.58279	1.30644	1.44533	1.2623	1.44066	1.19547	1.62362	1.25266	1.02348	1.44371	1.17969	siderophore biosynthesis protein
ACX60_04710	214	284	7	238	157	173	0	485	115	495	531	267	266	273	185	210	258	194	162	285	307	276	203	180	243.167	0.768936	0.889456	0.024125	0.821431	0.521528	0.740933	0.000199455	0.901587	0.306925	0.962652	1.32523	0.751035	0.897496	0.938033	0.784934	0.78611	1.06251	0.709488	0.409506	0.951878	1.13201	0.915432	0.764808	transposase
ACX60_04715	607	757	1144	616	803	768	206	1263	843	1201	777	385	224	256	242	224	307	233	352	268	319	278	309	785.4	273	2.14519	2.33187	3.87791	2.09111	2.62359	3.23516	0.460182	2.30925	2.21291	2.29725	1.9073	1.06515	0.743363	0.865162	1.0099	0.824734	1.24352	0.838109	0.875165	0.880385	1.15693	0.906909	1.14503	transposase
ACX60_04720	604	644	2	629	651	544	2	1031	643	745	822	880	748	752	464	604	652	778	930	708	907	765	753	506	683.333	0.896578	0.833233	0.00284757	0.896849	0.893375	0.962513	0.00187657	0.79177	0.708957	0.598542	0.847507	1.0226	1.04262	1.06745	0.813306	0.934062	1.10926	1.17543	0.971188	0.976887	1.38164	1.04822	1.172	phosphopantetheinyl transferase
ACX60_04725	160	134	142	173	243	117	0	370	101	288	197	404	479	333	365	329	344	346	518	393	466	504	364	170.4	375.667	0.27121	0.19798	0.23087	0.281676	0.380798	0.23639	0.000199455	0.324472	0.127164	0.26422	0.231938	0.536093	0.762424	0.539771	0.730574	0.580991	0.668314	0.596938	0.617711	0.619211	0.810605	0.788601	0.646945	thioesterase
ACX60_04730	2708	3061	2183	2603	2907	1996	2259	4786	3423	4493	4454	4588	3185	3449	2629	3306	2711	3158	4178	3438	3460	3670	3177	2692.4	3311.33	1.58277	1.55941	1.22381	1.46137	1.57078	1.39055	0.834583	1.44721	1.48605	1.42132	1.80817	2.09925	1.74805	1.92771	1.81445	2.01307	1.81608	1.87866	1.71793	1.86782	2.0753	1.98005	1.947	ligand-gated channel protein
ACX60_04735	1498	1992	2773	1777	1859	1423	1682	3197	2247	2499	1990	1569	1602	1467	1013	1209	1430	1434	1337	1510	1586	1363	1272	1979.8	1381.67	1.58	1.83132	2.80535	1.80032	1.8127	1.78898	1.12139	1.74452	1.76038	1.42659	1.45787	1.29551	1.58665	1.47963	1.26165	1.32849	1.72869	1.53943	0.992076	1.48041	1.71666	1.32703	1.40673	MFS transporter
ACX60_04740	666	529	475	615	549	196	2840	1644	670	1070	1154	781	820	598	367	653	421	610	864	644	594	732	675	566.8	606.667	0.764326	0.529163	0.522867	0.677949	0.582477	0.268113	2.06019	0.976103	0.571133	0.664624	0.919879	0.701662	0.883676	0.656274	0.497342	0.780738	0.553761	0.712527	0.697569	0.68699	0.699565	0.775455	0.812247	side tail fiber protein
ACX60_04745	1101	1386	1196	1290	1463	1077	4931	2264	1629	1969	1703	2022	1503	1681	1320	1679	1224	1601	2029	1668	1752	1545	1384	1287.2	1571.5	1.04814	1.15007	1.09208	1.17961	1.28759	1.22209	2.96723	1.11506	1.15189	1.01453	1.12607	1.5069	1.34359	1.53031	1.48385	1.66521	1.33552	1.55128	1.35888	1.476	1.7116	1.35769	1.38149	multidrug transporter MatE
ACX60_04750	3942	4753	3171	3980	4202	3000	3015	7260	5258	7910	5282	2184	1900	1675	1586	1459	1775	1607	2711	1737	1936	1742	1658	4009.6	1763.17	2.40196	2.52434	1.85327	2.32944	2.36705	2.17885	1.16124	2.28863	2.37974	2.60864	2.23547	1.04178	1.08712	0.975987	1.14114	0.926175	1.23961	0.996627	1.16211	0.983806	1.21058	0.979803	1.05929	ABC transporter
ACX60_04755	822	1152	0	1028	965	928	44	1543	1571	1504	1073	1494	1459	1222	927	1049	1151	1122	1229	1334	1319	1472	1164	793.4	1217	0.838209	1.02391	0.000357179	1.00691	0.909723	1.12794	0.0283607	0.814021	1.18991	0.830072	0.759977	1.19262	1.39704	1.1916	1.11621	1.11441	1.34522	1.1645	0.88166	1.26443	1.38026	1.38557	1.24455	transporter
ACX60_04760	630	655	6	699	607	531	1576	1125	659	995	507	1595	1746	1357	1381	1341	1536	1477	2761	1556	1273	1644	1256	519.4	1492.67	0.707896	0.641505	0.00646656	0.754438	0.63055	0.711181	1.11936	0.65399	0.550012	0.605117	0.395692	1.40301	1.84225	1.4581	1.83235	1.5698	1.97814	1.68918	2.18255	1.62517	1.46789	1.70519	1.47978	cupin
ACX60_04770	166	384	0	177	197	160	0	263	261	291	528	874	493	705	589	630	821	712	689	767	845	666	812	184.8	685.333	0.563502	1.13618	0.000357179	0.577136	0.618237	0.647387	0.000199455	0.461883	0.658091	0.534648	1.24492	2.32258	1.57148	2.28852	2.36095	2.228	3.19423	2.45999	1.64542	2.42015	2.94362	2.0869	2.89017	transposase
ACX60_04775	184	155	0	222	236	183	1	259	105	272	185	427	196	400	337	343	191	374	628	346	454	463	438	159.4	315.667	0.938141	0.688829	0.000357179	1.08723	1.11241	1.11214	0.00322281	0.683187	0.397647	0.750597	0.655152	1.70432	0.938385	1.95025	2.02892	1.82193	1.11614	1.94084	2.25257	1.63978	2.37544	2.17907	2.34155
ACX60_04780	127	118	592	147	152	97	297	141	141	197	55	593	428	419	372	426	334	536	483	482	419	587	340	227.2	428.667	0.414742	0.335881	1.85434	0.461114	0.458901	0.377574	0.613077	0.238222	0.34202	0.348199	0.124755	1.51601	1.31248	1.30848	1.4345	1.44934	1.25013	1.78158	1.10966	1.46312	1.40419	1.76951	1.16421	hypothetical protein
ACX60_04785	1324	1306	401	1326	1349	967	2757	2250	1002	1856	1946	1656	1825	1320	1428	1339	1023	1319	2078	1507	1186	1556	1402	1141.2	1431.83	1.07685	0.92585	0.312828	1.03593	1.01433	0.937456	1.41739	0.946759	0.605332	0.817021	1.09934	1.05439	1.39382	1.02665	1.37145	1.13458	0.953629	1.09189	1.189	1.13931	0.989896	1.1682	1.19563	TnsE transposon Tn7 transposition family protein
ACX60_04790	870	856	744	912	1087	786	3	1453	1200	1656	1027	874	454	594	495	484	394	630	449	642	428	628	631	893.8	549.167	1.63593	1.40298	1.34188	1.64725	1.88964	1.76168	0.00356576	1.41352	1.67605	1.68537	1.34134	1.28656	0.801636	1.0681	1.0991	0.948156	0.84914	1.20574	0.593967	1.12213	0.8259	1.09005	1.2441
ACX60_04795	1152	1461	482	1502	1416	1164	0	2265	1645	2211	2372	2528	1913	2040	1632	1796	1541	1488	2127	1732	1268	1748	1544	1202.6	1908.33	1.59444	1.76252	0.639875	1.99684	1.81184	1.92028	0.000199455	1.62186	1.69114	1.65627	2.28029	2.73908	2.48625	2.7	2.66723	2.5897	2.44452	2.09616	2.07105	2.22824	1.80099	2.23325	2.24069	transposase
ACX60_04800	1142	1452	1240	1093	1075	1091	2189	2031	1748	2025	2420	1088	1133	1017	642	835	607	862	962	940	864	954	1095	1200.4	887	1.73717	1.92518	1.80921	1.59703	1.51177	1.97814	2.10477	1.59836	1.97503	1.6672	2.55688	1.29562	1.61838	1.47936	1.15317	1.32327	1.05828	1.33459	1.02948	1.32912	1.34873	1.33957	1.7465
ACX60_04805	1717	2106	1741	1778	1682	1081	2805	3360	2210	3171	2173	1629	1213	1322	825	1284	1120	1170	1345	1409	1241	1258	1230	1804.8	1232.17	1.34314	1.43595	1.3063	1.33598	1.2164	1.00793	1.38697	1.35981	1.2841	1.34256	1.18067	0.997571	0.891016	0.988919	0.76206	1.04641	1.00416	0.931543	0.740187	1.02452	0.996229	0.908388	1.00887	ATPase AAA
ACX60_04810	2318	2404	3458	2397	2494	1728	3549	4302	3334	4275	3890	3402	2197	2549	2012	2271	2105	2490	4199	2679	2422	2839	2138	2614.2	2422.67	1.43067	1.29327	2.04712	1.42105	1.42306	1.27123	1.38457	1.37368	1.52844	1.42807	1.66761	1.64373	1.2733	1.50444	1.46635	1.46026	1.48906	1.56419	1.82322	1.53694	1.53404	1.61745	1.38361	transcriptional antiterminator
ACX60_04815	634	906	1	487	541	476	1264	1032	589	985	1008	1133	926	964	820	814	915	911	1330	970	1002	1160	1008	513.8	928.667	1.01091	1.25916	0.00152938	0.74588	0.797483	0.904661	1.27396	0.851317	0.697583	0.850053	1.11636	1.41424	1.38646	1.46987	1.54391	1.35218	1.67217	1.47845	1.49191	1.43765	1.63956	1.70734	1.68524	transcriptional antiterminator
ACX60_04820	86	114	0	67	104	143	0	62	133	110	1	143	139	138	125	120	71	71	105	126	133	133	133	74.2	122.667	0.887482	1.0254	0.000357179	0.66413	0.992192	1.75895	0.000199455	0.331011	1.01946	0.614386	0.00716772	1.15523	1.34695	1.36182	1.5232	1.29012	0.83976	0.745737	0.762288	1.20862	1.40848	1.26693	1.4391	hypothetical protein
ACX60_04825	216	346	219	232	180	188	7	432	425	335	382	329	280	293	193	215	180	270	193	256	161	309	218	238.6	248.333	0.878952	1.22721	0.854769	0.906812	0.677151	0.911856	0.0180051	0.909462	1.28457	0.737809	1.07968	1.04804	1.0699	1.14014	0.927372	0.91146	0.839499	1.11826	0.552507	0.968303	0.672318	1.16068	0.930139	NGG1p interacting factor 3 protein, NIF3
ACX60_04830	357	472	1294	273	411	124	1	486	348	707	766	1381	1017	1093	811	1132	805	858	1200	1098	1167	1041	973	561.4	1039.83	0.575638	0.663365	2.00128	0.422825	0.612667	0.238319	0.00101921	0.405421	0.416791	0.617004	0.857887	1.7432	1.53984	1.68531	1.54414	1.90158	1.48769	1.4081	1.36123	1.64567	1.93103	1.54943	1.64503	enoyl-CoA hydratase
ACX60_04840	300	476	768	411	464	491	1	703	573	470	439	512	326	370	418	399	270	371	1072	396	553	390	237	483.8	382.5	0.680111	0.940579	1.66999	0.89499	0.972475	1.32677	0.00143299	0.824524	0.964875	0.576692	0.691263	0.908659	0.693986	0.80212	1.11897	0.942365	0.70155	0.85605	1.70971	0.834475	1.28653	0.816139	0.563361	hypothetical protein
ACX60_04845	233	332	0	347	360	183	0	438	387	559	507	95	143	78	44	114	49	130	156	88	84	55	43	254.4	87.1667	0.651967	0.809725	0.000357179	0.932646	0.931267	0.610348	0.000199455	0.634064	0.804339	0.846583	0.985367	0.208097	0.375734	0.20871	0.145381	0.332325	0.157146	0.370237	0.307089	0.228882	0.241205	0.142061	0.126159	peroxiredoxin
ACX60_04850	370	419	0	336	443	256	784	551	472	485	522	859	798	814	868	678	589	621	922	755	762	894	561	313.6	767.667	0.695742	0.686737	0.000357179	0.606881	0.770109	0.573777	0.931853	0.536028	0.659245	0.493601	0.681769	1.26448	1.40904	1.46369	1.92731	1.3282	1.2694	1.18852	1.21968	1.31963	1.47041	1.55176	1.10609	ATPase
ACX60_04855	114	136	0	79	175	40	1	77	9	78	2	90	97	70	86	104	56	28	0	55	58	55	24	100.8	83.8333	0.353494	0.367575	0.000357179	0.2353	0.501669	0.147841	0.00196003	0.123526	0.020729	0.130906	0.00430752	0.21847	0.282439	0.207565	0.314891	0.335968	0.199022	0.0883695	0.000323294	0.158526	0.184562	0.157428	0.0780313	membrane protein
ACX60_04860	126	119	869	126	121	139	0	541	199	340	262	64	80	93	46	60	234	162	79	112	283	134	74	272.2	96.1667	0.242225	0.1994	1.60236	0.232668	0.215048	0.318508	0.000199455	0.538065	0.284158	0.353765	0.34984	0.0963165	0.144415	0.170966	0.104422	0.120168	0.515585	0.316979	0.106843	0.200136	0.558305	0.23779	0.149163	7-cyano-7-deazaguanine synthase
ACX60_04865	156	121	0	221	212	252	135	878	537	490	230	151	56	86	129	121	72	122	70	183	160	180	113	142	102.5	0.283424	0.191614	0.000357179	0.385676	0.356082	0.54572	0.155035	0.825271	0.724678	0.481833	0.290242	0.214764	0.0955378	0.149414	0.27675	0.229026	0.149927	0.2256	0.0894705	0.309046	0.298311	0.301874	0.215264	7-carboxy-7-deazaguanine synthase
ACX60_04875	392	346	0	517	545	264	0	562	314	467	524	480	754	445	315	314	346	257	161	198	240	279	140	360	442.333	0.694585	0.534374	0.000357179	0.879929	0.892766	0.557571	0.000199455	0.515187	0.413264	0.447862	0.644898	0.665814	1.25454	0.754013	0.659075	0.579638	0.70267	0.463489	0.200694	0.32611	0.436403	0.456336	0.260104	membrane protein
ACX60_04885	1480	1518	912	1621	1518	1151	156	2050	2280	2364	1320	1118	898	945	658	880	838	756	840	884	603	958	866	1409.8	889.5	1.79936	1.60863	1.06351	1.89302	1.7062	1.66797	0.119885	1.28943	2.05896	1.55557	1.11468	1.06407	1.0252	1.09867	0.94464	1.11462	1.16771	0.9355	0.718462	0.999005	0.752333	1.07513	1.10396	sulfate ABC transporter ATP-binding protein
ACX60_04890	1312	1898	108	1771	1559	943	1262	2487	2656	2325	2045	611	442	466	500	429	393	371	921	486	413	410	402	1329.6	473.5	1.91449	2.41404	0.15116	2.4823	2.10313	1.64016	1.16403	1.87752	2.87875	1.83624	2.07268	0.697963	0.605641	0.650255	0.861536	0.652174	0.657275	0.55101	0.945469	0.659196	0.618452	0.55226	0.61507	sulfate/thiosulfate transporter permease subunit
ACX60_04895	781	833	249	932	756	684	3127	1536	1068	1479	887	1536	873	1285	1090	1032	1013	1050	1450	1200	794	1281	816	710.2	1138.17	1.20942	1.12435	0.369844	1.38631	1.0823	1.26252	3.06082	1.23057	1.22844	1.2396	0.954047	1.86204	1.26945	1.90287	1.99314	1.66492	1.79792	1.65494	1.57966	1.7273	1.26178	1.83112	1.32494	sulfate transporter
ACX60_04900	280	384	0	258	388	80	398	781	491	634	349	933	593	729	545	566	477	702	487	709	623	540	546	262	640.5	0.594053	0.710114	0.000357179	0.525781	0.761028	0.202308	0.533747	0.85725	0.773761	0.728021	0.514296	1.54961	1.1814	1.47902	1.36536	1.25104	1.1599	1.5159	0.726884	1.39821	1.35641	1.05755	1.21462	esterase
ACX60_04905	1138	1108	32	1144	1296	958	0	1798	1890	2103	1814	466	367	401	281	371	250	392	558	365	386	328	321	943.6	356	1.45775	1.23712	0.0393174	1.40762	1.53479	1.46273	0.000199455	1.19157	1.7983	1.45804	1.61398	0.467304	0.441451	0.491208	0.425043	0.495111	0.367043	0.511086	0.502857	0.434604	0.507418	0.387843	0.431148	ABC transporter permease
ACX60_04910	96	142	0	135	119	63	0	296	177	186	344	702	455	515	459	435	526	428	552	608	534	547	893	98.4	515.333	0.152506	0.196622	0.000357179	0.206	0.174769	0.119292	0.000199455	0.243274	0.208856	0.159925	0.379571	0.87302	0.678736	0.78235	0.861018	0.719932	0.957716	0.692031	0.616912	0.897797	0.870549	0.802127	1.48746	4-amino-4-deoxychorismate lyase
ACX60_04925	512	514	6	522	536	470	68	956	712	741	691	415	329	304	305	286	208	347	612	382	331	300	350	418	307.833	1.58762	1.38922	0.0178452	1.55477	1.53654	1.73713	0.133282	1.53364	1.63989	1.24361	1.48825	1.00739	0.957962	0.901427	1.11677	0.923913	0.739226	1.09515	1.33505	1.10103	1.05328	0.858696	1.13796	thioesterase
ACX60_04930	2062	2341	2255	2163	1970	1632	2	3429	2706	3842	2589	1844	1487	1558	1190	1533	1141	1444	2237	1504	1444	1409	1325	2158.2	1458.83	1.61891	1.60201	1.69814	1.6312	1.42989	1.52725	0.00099254	1.3928	1.57804	1.63259	1.41184	1.13336	1.09627	1.16971	1.10323	1.2539	1.02673	1.1539	1.23557	1.09759	1.16342	1.02114	1.09076	L-aspartate oxidase
ACX60_04935	742	504	0	747	638	498	2	1084	945	1380	755	2276	1602	1850	1626	1766	1456	1755	1802	2004	1492	1745	1603	526.2	1762.67	0.695595	0.411825	0.000357179	0.672652	0.552936	0.556466	0.00118513	0.52574	0.658025	0.700195	0.491609	1.67031	1.41023	1.65845	1.79994	1.72477	1.56441	1.67454	1.18844	1.74626	1.43535	1.51004	1.57567	serine protease
ACX60_04940	672	908	82	730	728	465	8	1544	1177	1094	738	1331	1186	1092	829	965	1007	1003	1637	1088	793	1027	1100	624	1068.33	1.90515	2.24375	0.22298	1.98792	1.90806	1.57134	0.0143362	2.26462	2.47853	1.67867	1.45324	2.954	3.15732	2.96047	2.77523	2.85019	3.27209	2.89419	3.26496	2.86714	2.30712	2.68764	3.26988	thioesterase
ACX60_04945	444	351	304	445	506	231	2	769	839	737	728	830	695	633	616	571	574	601	886	722	570	850	546	410	653.167	1.04514	0.720157	0.686368	1.00616	1.10114	0.648125	0.00297581	0.936496	1.46693	0.938956	1.19026	1.52947	1.53621	1.42486	1.71221	1.40028	1.5486	1.4399	1.46721	1.57975	1.3769	1.84693	1.34761	alanine acetyltransferase
ACX60_04970	337	453	927	381	358	392	1	720	543	708	483	127	158	148	140	126	135	183	198	156	127	129	154	491.2	139	0.422871	0.495456	1.11571	0.45922	0.415301	0.586301	0.000793163	0.467412	0.506099	0.480838	0.420964	0.124754	0.18617	0.17759	0.207439	0.164716	0.194155	0.23372	0.174788	0.181954	0.163538	0.14942	0.202618	GTPase Era
ACX60_04975	126	146	0	131	80	58	0	247	279	241	69	228	175	194	102	190	164	200	191	308	278	242	239	96.6	175.5	0.812665	0.820773	0.000357179	0.811577	0.477016	0.445888	0.000199455	0.82419	1.33661	0.841289	0.309108	1.15119	1.05987	1.19653	0.77683	1.27668	1.21233	1.31292	0.866649	1.84651	1.84002	1.44078	1.61629	hypothetical protein
ACX60_04980	119	113	1	156	240	83	0	426	143	233	161	175	93	146	93	151	234	137	123	149	174	146	131	125.8	148.667	0.215292	0.178192	0.0017353	0.271096	0.401416	0.178985	0.000199455	0.398731	0.192165	0.228152	0.202315	0.247852	0.157993	0.252588	0.198678	0.284607	0.485214	0.252272	0.156551	0.250569	0.323048	0.243823	0.248503	DNA recombination protein RecO
ACX60_04990	1259	1696	1	1334	1235	1154	3074	2329	2355	2252	1622	360	340	312	235	205	224	307	611	322	253	324	281	1105	279.333	2.5218	2.96101	0.00192122	2.5666	2.28693	2.75516	3.89201	2.41348	3.50376	2.44141	2.25661	0.564495	0.639497	0.597611	0.555825	0.427786	0.514244	0.625879	0.860984	0.599516	0.520047	0.599061	0.590162	tRNA hydroxylase
ACX60_04995	724	703	2336	731	757	617	2461	1203	782	1162	683	1421	1096	1144	925	870	1023	887	1661	1166	918	1269	1059	1050.2	1079.83	1.23208	1.04277	3.81301	1.19491	1.19097	1.25154	2.64727	1.05915	0.988477	1.07027	0.807314	1.89308	1.75141	1.86169	1.85878	1.54244	1.99532	1.53636	1.98857	1.84442	1.60318	1.99344	1.88963	oxidoreductase
ACX60_05005	61	182	0	62	122	41	3	99	167	169	66	561	499	459	257	445	389	431	436	447	436	552	484	85.4	435	0.183847	0.47811	0.000357179	0.179488	0.339929	0.147288	0.00571522	0.154366	0.373854	0.275678	0.138163	1.32362	1.41222	1.32288	0.914629	1.39725	1.34373	1.32212	0.924448	1.25226	1.3485	1.5357	1.52951	hypothetical protein
ACX60_05010	136	150	297	170	116	33	0	253	283	158	324	92	140	130	95	111	131	149	52	135	123	60	115	173.8	116.5	0.401447	0.385932	0.84089	0.48201	0.316555	0.116107	0.000199455	0.386366	0.620489	0.252426	0.664285	0.212593	0.388054	0.366954	0.33113	0.34135	0.443197	0.447654	0.107985	0.37041	0.37259	0.163486	0.355932	phenylacetic acid degradation protein
ACX60_05020	1789	1782	2558	1940	2046	1501	360	3597	2270	3118	2696	2319	2120	2041	1562	1830	2107	2100	2908	2069	1848	2106	1831	2023	1996.5	1.35748	1.17858	1.86173	1.41397	1.43526	1.35756	0.172667	1.41206	1.2794	1.28052	1.4209	1.37751	1.51054	1.48096	1.39955	1.44664	1.83241	1.62184	1.55233	1.45929	1.439	1.4751	1.45677	molecular chaperone
ACX60_05025	838	1049	993	701	900	671	1	1466	788	1271	1107	770	996	619	803	547	757	625	1385	805	736	751	793	896.2	748.667	0.551236	0.601448	0.626521	0.442924	0.547315	0.526105	0.000415794	0.498904	0.385015	0.452508	0.505779	0.396512	0.615216	0.389371	0.623726	0.374859	0.570723	0.418447	0.640932	0.492208	0.49683	0.45601	0.546948	molecular chaperone
ACX60_05030	562	659	1	574	662	563	162	1471	949	1125	1506	1247	1062	990	940	937	881	1039	1249	1197	1025	1045	821	491.6	1009.5	0.589869	0.602884	0.00100673	0.578693	0.64236	0.704343	0.107478	0.798769	0.739849	0.639086	1.0979	1.02461	1.04669	0.99365	1.16502	1.02458	1.05982	1.10994	0.922254	1.16781	1.10403	1.01246	0.903529	aspartate aminotransferase
ACX60_05035	18	45	288	17	18	0	0	0	3	87	0	162	105	103	75	92	104	109	317	113	71	122	131	77.2	106.833	0.129715	0.282657	1.99069	0.117675	0.11992	0.000422983	0.000199455	0.000180465	0.0160582	0.339332	0.000213681	0.913914	0.710529	0.709797	0.638211	0.690706	0.858988	0.799486	1.60711	0.756931	0.525065	0.811556	0.989849	hypothetical protein
ACX60_05040	572	976	571	640	501	516	874	1694	440	1285	906	1890	1753	1524	1196	1581	1433	1508	2430	1727	1381	1566	1841	652	1562.83	0.513822	0.76418	0.491978	0.552222	0.41606	0.552488	0.496264	0.787262	0.29358	0.624751	0.565282	1.32908	1.47868	1.30912	1.26862	1.47957	1.47536	1.37875	1.53565	1.44201	1.27306	1.29852	1.734	histidine kinase
ACX60_05045	281	408	0	274	298	305	1027	638	474	467	775	670	639	599	487	475	608	555	388	591	418	667	612	252.2	579.667	0.458248	0.579941	0.000357179	0.429203	0.449275	0.592858	1.05864	0.538275	0.574157	0.412191	0.877842	0.855345	0.97852	0.934115	0.937796	0.807004	1.13641	0.9212	0.445139	0.895863	0.699532	1.00406	1.04647	hypothetical protein
ACX60_05050	2079	2380	1651	1990	2256	1446	1464	3619	3117	3437	2382	2912	2425	2444	2065	2163	1994	2272	2677	2293	2045	2180	2269	2071.2	2333.83	1.32696	1.32407	1.01075	1.22004	1.33121	1.10009	0.59065	1.19504	1.47774	1.18733	1.05601	1.45502	1.45342	1.49171	1.55636	1.4383	1.4587	1.47598	1.20205	1.36041	1.33948	1.2844	1.51851	excinuclease ABC subunit B
ACX60_05055	744	952	588	764	923	541	1725	1647	1232	1268	1095	1444	1188	1273	861	1087	1075	1101	1758	1189	1228	1208	821	794.2	1154.67	1.63495	1.82347	1.23938	1.61266	1.87515	1.41705	2.39611	1.87247	2.01095	1.50813	1.67135	2.48412	2.45145	2.6751	2.23419	2.48857	2.70756	2.46256	2.71782	2.4287	2.76929	2.45042	1.89172	membrane protein
ACX60_05060	1010	1456	2447	1159	1304	764	970	1678	1777	2207	1263	994	962	897	824	889	851	963	918	981	864	890	668	1475.2	902.833	1.38013	1.73416	3.2072	1.52125	1.64732	1.24437	0.837829	1.18626	1.80362	1.63226	1.19873	1.0633	1.23438	1.17212	1.32957	1.26558	1.3328	1.33934	0.882492	1.24603	1.21157	1.12261	0.957095	permease
ACX60_05070	655	617	2	663	736	686	1164	1229	750	1392	716	1611	1403	1202	1023	1341	1143	1209	2749	1401	1469	1504	1544	534.6	1287.17	1.15111	0.945126	0.0033713	1.1192	1.19579	1.437	1.29304	1.11742	0.979026	1.32404	0.873993	2.21637	2.3153	2.02003	2.12293	2.45522	2.30227	2.16256	3.39875	2.28861	2.64932	2.43985	2.84513	MFS transporter
ACX60_05075	157	192	0	166	212	72	0	373	171	334	309	828	789	641	571	610	618	596	963	678	673	762	555	145.4	676.167	0.300477	0.320289	0.000357179	0.305166	0.375101	0.164248	0.000199455	0.369325	0.243089	0.345975	0.410761	1.24055	1.41796	1.17314	1.29042	1.21627	1.35561	1.16098	1.2966	1.20615	1.32179	1.34619	1.11374	hypothetical protein
ACX60_05085	225	140	781	254	133	103	0	248	30	466	222	255	122	181	147	158	133	119	244	68	60	86	134	306.6	166	0.256167	0.138931	0.852875	0.277774	0.139989	0.139777	0.000199455	0.146077	0.02537	0.287154	0.175555	0.227276	0.130429	0.19706	0.197626	0.187407	0.173552	0.137897	0.195434	0.0719631	0.0701018	0.0903816	0.159965	gamma-glutamyl kinase
ACX60_05090	1186	1785	1543	1270	1237	1050	236	2861	1092	2154	1766	786	859	622	560	595	858	602	763	700	811	731	595	1404.2	713.333	2.33212	3.05939	2.91022	2.39877	2.24874	2.46101	0.293335	2.91054	1.59495	2.29245	2.412	1.20993	1.58612	1.1696	1.30029	1.21891	1.93371	1.20484	1.05551	1.27945	1.63653	1.32686	1.22677	phosphoserine phosphatase
ACX60_05095	814	967	803	917	1033	541	3	1925	1528	1631	1281	2010	1244	1561	1197	1521	1611	1511	2695	1742	1709	1556	1496	906.8	1524	0.869217	0.900036	0.822456	0.940569	1.01978	0.688585	0.00202493	1.06347	1.21195	0.942639	0.950109	1.68024	1.24738	1.59399	1.50933	1.69208	1.97168	1.64223	2.02457	1.72907	1.87276	1.53375	1.675	membrane protein
ACX60_05100	566	757	1012	673	494	337	2	1058	749	1032	626	1290	871	1224	934	1018	929	1226	1648	1150	1137	1121	1130	700.4	1044.33	0.712301	0.830372	1.22158	0.813541	0.574746	0.505514	0.00159097	0.688846	0.700143	0.702933	0.547194	1.27089	1.02929	1.47302	1.38797	1.3347	1.33998	1.57038	1.45906	1.34526	1.4684	1.30225	1.49109	tRNA-dihydrouridine synthase B
ACX60_05105	1186	1619	2	1295	1166	836	950	1988	1629	2141	1508	1230	1009	896	723	838	785	1004	1676	990	890	1008	1070	1053.6	913.5	1.46259	1.74027	0.00236571	1.534	1.32935	1.22886	0.740538	1.26837	1.49217	1.42904	1.2917	1.18745	1.16844	1.05664	1.05284	1.07664	1.10954	1.2602	1.45406	1.13484	1.12633	1.14747	1.38358	2-nitropropane dioxygenase
ACX60_05110	583	826	3986	505	616	521	8	950	643	1244	693	624	325	492	385	400	423	366	395	533	464	443	336	1303.2	441.5	1.07281	1.32484	7.03531	0.89261	1.04794	1.14274	0.00930524	0.904411	0.878864	1.23897	0.88574	0.898897	0.561579	0.865759	0.836563	0.766832	0.892132	0.685489	0.511351	0.911675	0.876209	0.752484	0.648294	membrane protein
ACX60_05115	1254	914	1435	1229	1130	648	1251	1453	851	1478	1063	1447	1476	1404	1114	1169	1100	1120	1337	1254	1249	1389	744	1192.4	1285	1.32589	0.842339	1.45531	1.24819	1.10456	0.816662	0.83609	0.794815	0.668342	0.84581	0.780665	1.19771	1.46545	1.41957	1.39085	1.2877	1.33303	1.2053	0.994515	1.23245	1.35522	1.35567	0.824829	hypothetical protein
ACX60_05120	1813	1778	552	1586	1872	1124	1381	2961	1984	3166	2211	1667	1159	1248	1074	1232	1163	1166	1860	1413	1120	1307	1451	1520.2	1257.17	2.05507	1.75667	0.600151	1.72683	1.96172	1.51863	0.98948	1.73643	1.67043	1.94235	1.74075	1.47923	1.23364	1.35277	1.43753	1.45488	1.51093	1.34522	1.48324	1.48878	1.30282	1.36756	1.72455
ACX60_05125	1233	1298	1	1036	1044	724	1131	2232	1034	1993	1009	1849	1460	1521	1278	1476	1284	1557	2205	1580	1689	1456	1440	922.4	1478	1.75746	1.6126	0.00136715	1.4184	1.3757	1.23003	1.01899	1.64591	1.09471	1.53751	0.998927	2.06315	1.95411	2.07315	2.15099	2.19178	2.0976	2.2588	2.21106	2.09334	2.47052	1.91569	2.15211	hypothetical protein
ACX60_05130	1953	2034	938	1705	1542	1208	2033	2247	1891	2526	2403	2324	1711	1797	1655	1580	1384	1529	2203	1760	1462	1689	1840	1634.4	1741.83	1.36619	1.2402	0.62937	1.14565	0.997232	1.00724	0.898943	0.813209	0.982561	0.956381	1.16757	1.27268	1.12392	1.20209	1.36708	1.15148	1.10964	1.08864	1.08416	1.14441	1.04953	1.09064	1.34961	hypothetical protein
ACX60_05135	1007	812	0	919	768	679	117	1575	1607	1157	786	1633	1233	1308	1196	1178	989	1046	1770	1222	1054	1285	1042	701.2	1256.17	1.03918	0.730376	0.000357179	0.910949	0.732696	0.835194	0.0763188	0.840874	1.23178	0.646222	0.563383	1.31923	1.19481	1.29077	1.45739	1.26647	1.16975	1.09865	1.285	1.17217	1.11619	1.22407	1.12748	glycosyl transferase
ACX60_05140	1086	738	2	926	942	639	1643	1200	818	1110	868	1607	1184	1339	939	1115	1010	1039	1560	1313	1066	1184	1121	738.8	1199	1.56348	0.926081	0.00276176	1.28053	1.25376	1.09653	1.49515	0.893786	0.87473	0.864915	0.867966	1.81114	1.60062	1.84341	1.5963	1.67234	1.66656	1.52246	1.58	1.75706	1.57492	1.57346	1.69219	membrane protein
ACX60_05145	999	659	1311	666	639	605	212	1369	605	1265	990	312	279	327	249	313	292	216	275	288	202	291	251	854.8	295.333	1.74142	1.00128	2.19197	1.11514	1.02977	1.25705	0.233593	1.23462	0.783344	1.19349	1.19866	0.425761	0.456686	0.545087	0.512535	0.568422	0.583389	0.38323	0.337241	0.46665	0.36135	0.468245	0.458768	membrane protein
ACX60_05150	998	1184	1359	1207	1119	896	411	1767	868	1682	1396	1777	1259	1261	975	1237	1540	1589	1917	1382	1271	1572	1346	1173.4	1341.5	0.892763	0.923181	1.16605	1.03712	0.925417	0.955367	0.232398	0.817771	0.576744	0.814365	0.867384	1.24442	1.05756	1.0787	1.0299	1.15282	1.57893	1.44676	1.20642	1.14914	1.16678	1.29807	1.2625	deoxyribodipyrimidine photolyase
ACX60_05155	457	409	0	576	559	95	0	404	230	428	405	406	435	318	241	375	184	113	270	134	219	134	192	400.2	326.5	1.22304	0.954062	0.000357179	1.48069	1.38305	0.303043	0.000199455	0.559364	0.457204	0.619948	0.752834	0.850594	1.09317	0.813823	0.761598	1.04554	0.564388	0.3078	0.508343	0.333341	0.601458	0.331032	0.538772	peptidylprolyl isomerase
ACX60_05160	2171	2339	790	1975	2366	1796	3354	3931	2131	3616	3901	1427	1143	1326	864	1021	987	1143	1309	1253	1211	1263	884	1928.2	1128	2.17766	2.04498	0.760064	1.90289	2.19405	2.1473	2.12656	2.03996	1.58771	1.96312	2.71785	1.12054	1.07659	1.2719	1.02336	1.06695	1.13471	1.16692	0.923716	1.16826	1.24655	1.16943	0.929741	NADH dehydrogenase
ACX60_05165	973	849	15	859	1143	527	13	1593	1150	1347	1336	1585	1259	1245	1029	1140	1183	1154	1538	1233	1162	1280	1284	767.8	1240.17	0.951566	0.723708	0.0140705	0.806932	1.03341	0.614318	0.00803626	0.805993	0.835376	0.712986	0.907513	1.21347	1.15618	1.16433	1.1883	1.1615	1.32601	1.14868	1.05816	1.12085	1.16619	1.15552	1.31665	D-alanyl-D-alanine carboxypeptidase
ACX60_05170	1756	1847	70	1752	1953	1763	5366	3402	2639	3537	2734	2004	1454	1712	1399	1472	1419	1546	2285	1700	1730	1792	1605	1475.6	1576.67	1.33009	1.21942	0.0508566	1.2747	1.3676	1.59171	2.56916	1.33315	1.48475	1.45004	1.43838	1.1883	1.03418	1.24005	1.25129	1.16159	1.2319	1.19188	1.21762	1.19692	1.34474	1.25295	1.27471	serine protease
ACX60_05175	163	138	0	202	166	155	725	282	145	468	106	88	72	70	30	69	66	126	228	148	86	175	302	133.8	65.8333	0.0939924	0.0693607	0.000357179	0.111886	0.0884942	0.106535	0.264258	0.0841285	0.0621056	0.146062	0.0424552	0.0397246	0.0389863	0.0385995	0.0204273	0.0414516	0.0436199	0.0739507	0.092493	0.079328	0.0508909	0.0931502	0.182596	isocitrate dehydrogenase
ACX60_05180	256	210	0	201	144	173	0	308	224	465	429	808	627	627	474	489	418	498	1159	617	392	637	492	162.2	573.833	0.419068	0.299636	0.000357179	0.316052	0.217926	0.337557	0.000199455	0.260846	0.272365	0.411989	0.487778	1.03545	0.9638	0.981503	0.916237	0.833952	0.784254	0.829738	1.33474	0.938836	0.658518	0.962553	0.84448	pseudouridine synthase
ACX60_05185	2201	2105	1802	2304	2191	1399	355	3718	3863	3498	3137	1499	984	1271	934	1110	1116	1173	1480	1305	1174	1223	1176	2120.6	1152.33	2.26048	1.88436	1.77513	2.27291	2.0803	1.7126	0.230459	1.97551	2.94689	1.94441	2.23777	1.20519	0.948967	1.24826	1.13269	1.18766	1.31366	1.22616	1.06933	1.24581	1.23733	1.15944	1.26639	isocitrate dehydrogenase
ACX60_05190	882	1125	1718	932	1064	971	2580	2190	1514	1653	1380	1386	1411	1090	1080	1101	1256	1009	1842	1389	1391	1467	1112	1144.2	1220.67	2.31717	2.57615	4.32918	2.35192	2.58424	3.04064	4.28444	2.97662	2.95443	2.35044	2.51819	2.85053	3.4809	2.73839	3.35041	3.01345	3.78194	2.69803	3.40446	3.39197	3.75019	3.55763	3.06319	hypothetical protein
ACX60_05195	278	377	0	252	250	269	0	317	203	721	437	345	303	365	378	273	320	363	219	312	343	360	367	231.4	330.667	0.874645	1.03385	0.000357179	0.761562	0.727158	1.00878	0.000199455	0.515983	0.474396	1.22775	0.954968	0.849725	0.895168	1.09814	1.40431	0.894823	1.15391	1.16241	0.48473	0.912434	1.10743	1.04551	1.21069	hypothetical protein
ACX60_05200	698	714	265	848	841	598	3	1281	535	1325	1431	1506	1005	1219	819	1013	1032	1049	1740	1301	833	1012	694	673.2	1099	0.76433	0.68148	0.278333	0.891947	0.85138	0.780519	0.0020765	0.725712	0.435148	0.785288	1.08839	1.29099	1.03339	1.27646	1.059	1.15564	1.29521	1.16914	1.34043	1.32423	0.936069	1.02293	0.796829	MFS transporter
ACX60_05205	756	782	773	923	622	513	235	1431	1494	1936	1143	1434	994	1112	905	1010	987	1208	1478	1178	1245	1061	1325	771.2	1073.67	1.10692	0.998002	1.08559	1.29812	0.841951	0.895301	0.217494	1.08399	1.62481	1.53422	1.16242	1.64368	1.36665	1.55697	1.56469	1.54065	1.65634	1.80023	1.52243	1.60325	1.87069	1.43401	2.03419	LysR family transcriptional regulator
ACX60_05210	654	781	2	664	620	541	1043	1400	704	1188	588	2203	1675	1713	1454	1505	1024	1397	2083	1539	1167	1550	1299	544.2	1595.67	0.605182	0.629925	0.00177513	0.590193	0.530398	0.596708	0.610066	0.670233	0.483881	0.594993	0.377925	1.59586	1.45545	1.51581	1.58876	1.45088	1.08604	1.31574	1.35602	1.32375	1.10819	1.32398	1.26037	L-cystine transporter tcyP
ACX60_05215	689	759	882	656	734	693	294	1078	982	1326	1341	402	451	337	276	341	266	372	514	316	291	341	447	744	345.5	1.09052	1.04709	1.33898	0.99732	1.07402	1.30738	0.294134	0.882717	1.15447	1.13591	1.47422	0.498094	0.670293	0.510061	0.515831	0.562283	0.482537	0.599271	0.572329	0.464901	0.472654	0.498205	0.741824	phenazine biosynthesis protein PhzF
ACX60_05220	1677	2102	67	1870	1752	1269	4632	3794	3003	3665	2040	2308	1903	2093	1498	1860	1919	2023	3456	2146	1895	2351	2201	1493.6	1930.17	0.783214	0.855676	0.0300134	0.838893	0.756455	0.706424	1.36742	0.916714	1.04174	0.926422	0.661756	0.843831	0.834566	0.93475	0.826121	0.904998	1.02721	0.961634	1.13551	0.931616	0.908225	1.01354	1.07782	protease
ACX60_05230	355	350	1	390	196	390	4	670	552	548	616	1156	819	976	961	908	756	1001	1190	1115	863	988	834	258.4	929.333	0.724573	0.622661	0.0019577	0.764603	0.369838	0.948801	0.00516058	0.707486	0.836856	0.605371	0.873283	1.84707	1.56968	1.90495	2.31613	1.93076	1.76853	2.07948	1.70872	2.11538	1.8076	1.86145	1.78484	hypothetical protein
ACX60_05235	1065	1067	1972	882	924	592	1175	1966	962	1781	1600	1232	963	1015	812	940	747	850	1557	1077	795	1021	919	1182	951.5	0.939023	0.820013	1.66773	0.746986	0.753182	0.622164	0.654861	0.896808	0.630028	0.84992	0.979866	0.850373	0.797311	0.855799	0.84541	0.86346	0.754889	0.762803	0.965793	0.882677	0.719334	0.830985	0.849614	metal-binding protein
ACX60_05240	141	264	0	123	167	211	87	256	351	219	198	139	153	94	128	95	88	87	267	111	108	94	76	139	116.167	0.482446	0.787341	0.000357179	0.404252	0.52826	0.860535	0.188163	0.453168	0.892061	0.405566	0.47056	0.37232	0.491582	0.307565	0.517159	0.338642	0.345103	0.302981	0.642702	0.353031	0.379219	0.296892	0.272661	membrane protein
ACX60_05255	784	1111	1	908	850	797	2598	2252	1284	1750	1661	779	641	596	401	543	409	642	870	582	539	661	645	730.8	561.5	1.43653	1.77436	0.00175748	1.59809	1.43986	1.74066	3.009	2.13479	1.74752	1.7355	2.11392	1.1174	1.10289	1.0443	0.867616	1.03654	0.85893	1.19729	1.12147	0.991245	1.0135	1.118	1.23919	isochorismatase
ACX60_05260	969	1355	244	1057	774	777	653	2356	1549	2354	2137	452	499	469	361	259	384	395	439	341	276	413	245	879.8	404	1.95918	2.38792	0.473187	2.05278	1.44675	1.87253	0.834542	2.46442	2.32627	2.57599	3.00106	0.71542	0.947383	0.906781	0.861871	0.545554	0.889851	0.812857	0.62443	0.640862	0.572659	0.770799	0.519393	pseudouridine synthase
ACX60_05265	604	739	830	664	518	487	10	1676	1157	1322	1318	920	846	851	532	674	622	785	1350	912	857	980	832	671	740.833	0.27463	0.292877	0.361978	0.289999	0.217742	0.263935	0.00287406	0.394253	0.390754	0.325335	0.416243	0.32747	0.361207	0.370016	0.285633	0.319271	0.324144	0.363285	0.431832	0.385448	0.39988	0.411319	0.396657	ATP-dependent helicase
ACX60_05270	1424	2210	2147	1512	1829	1360	5555	3463	2298	3060	2695	1024	925	724	853	759	685	878	1041	1044	894	1122	830	1824.4	828.333	1.80795	2.44568	2.61458	1.84394	2.1468	2.05813	4.45806	2.27467	2.16713	2.10274	2.3766	1.01777	1.10279	0.879012	1.27882	1.00394	0.99679	1.13459	0.929816	1.23208	1.1648	1.31495	1.10493	membrane protein
ACX60_05275	139	176	1296	144	151	282	0	293	316	367	230	276	86	182	124	176	195	316	205	380	222	296	317	381.2	173.167	0.257989	0.284727	2.30719	0.256724	0.259098	0.623867	0.000199455	0.281347	0.435643	0.368672	0.296506	0.401021	0.149885	0.323025	0.271764	0.340319	0.414817	0.596953	0.267676	0.655586	0.42284	0.507129	0.616915	TetR family transcriptional regulator
ACX60_05290	77	272	22	114	164	98	0	333	68	223	30	862	625	609	574	638	863	640	563	705	723	838	567	129.8	695.167	0.17274	0.531865	0.047339	0.245655	0.340133	0.262051	0.000199455	0.386489	0.11331	0.270767	0.046746	1.51385	1.31661	1.30647	1.52055	1.49112	2.21896	1.46133	0.888547	1.47012	1.66448	1.73535	1.33372	NAD(P)H dehydrogenase
ACX60_05295	538	586	1	525	489	341	1698	797	627	812	830	629	585	655	475	370	273	441	600	502	495	571	377	427.8	497.833	0.774542	0.735343	0.00138088	0.726005	0.650839	0.585159	1.5452	0.593623	0.670484	0.632713	0.829968	0.708901	0.790849	0.901744	0.807498	0.554948	0.450466	0.646202	0.607692	0.671779	0.731316	0.758822	0.569094	LysR family transcriptional regulator
ACX60_05300	334	450	0	318	348	346	0	672	603	438	657	308	303	257	318	275	218	266	25	289	309	249	159	290	279.833	0.61461	0.721764	0.000357179	0.562079	0.592016	0.758902	0.000199455	0.639752	0.824192	0.436229	0.839728	0.443686	0.523564	0.452236	0.690979	0.527197	0.459775	0.498197	0.032364	0.494323	0.58351	0.422954	0.306782	hypothetical protein
ACX60_05315	990	951	8	1158	899	540	2218	1571	1109	1856	1464	935	834	667	595	667	513	556	891	793	430	722	494	801.2	701.833	0.893038	0.74773	0.00692178	1.00337	0.749715	0.580611	1.26468	0.733163	0.743061	0.906151	0.917268	0.660266	0.70644	0.57536	0.633777	0.626828	0.530381	0.510477	0.565434	0.664918	0.398053	0.601191	0.467242	aldehyde dehydrogenase
ACX60_05320	76	113	0	111	144	22	0	256	114	270	89	92	170	115	80	80	125	52	213	96	75	95	67	88.8	110.333	0.202136	0.261961	0.000357179	0.283576	0.354073	0.0697442	0.000199455	0.352256	0.225212	0.388669	0.164414	0.191553	0.424573	0.292487	0.251249	0.22167	0.381044	0.140766	0.398545	0.237334	0.204705	0.233235	0.186846	AsnC family transcriptional regulator
ACX60_05325	1851	1955	1118	1896	1930	1346	934	3457	2906	3730	2286	2589	2187	2016	1658	1781	1732	1927	2714	2033	2203	2055	1935	1750	1993.83	1.38738	1.27722	0.803757	1.36504	1.33736	1.20252	0.442508	1.34054	1.61787	1.51317	1.19011	1.51913	1.53927	1.44497	1.46744	1.39073	1.4879	1.47007	1.4311	1.4164	1.6945	1.42181	1.52073	pyruvate decarboxylase
ACX60_05330	781	1203	0	915	963	589	5178	1758	1424	1701	1378	1030	859	809	615	730	740	600	1172	870	665	784	587	772.4	797.167	0.730563	0.980848	0.000357179	0.822139	0.832788	0.656717	3.06163	0.850775	0.989406	0.861189	0.895315	0.754251	0.754526	0.72366	0.679308	0.711405	0.793367	0.571248	0.771264	0.756459	0.63836	0.676961	0.575738	aromatic amino acid transporter
ACX60_05335	392	588	1	335	461	427	0	549	547	602	557	485	396	392	278	375	316	402	133	467	566	423	376	355.4	373.667	0.490454	0.641238	0.00120007	0.402601	0.53323	0.636791	0.000199455	0.355364	0.508344	0.407658	0.484047	0.475036	0.465245	0.469005	0.410716	0.4888	0.453143	0.511923	0.117067	0.543111	0.726718	0.488532	0.493265	phosphonate ABC transporter substrate-binding protein
ACX60_05340	260	194	0	297	287	209	0	448	261	427	395	472	307	273	242	217	191	346	308	370	329	226	266	207.6	283.667	0.243209	0.158175	0.000357179	0.266858	0.248193	0.233029	0.000199455	0.216807	0.181345	0.216183	0.25664	0.345638	0.269662	0.244202	0.267305	0.211473	0.204775	0.32942	0.202687	0.321713	0.31582	0.195144	0.260896	ABC transporter permease
ACX60_05345	410	218	0	385	334	281	1	903	436	486	410	307	267	284	199	298	274	270	370	291	285	314	270	269.4	271.5	0.378581	0.175453	0.000357179	0.34147	0.285117	0.30927	0.000583659	0.431372	0.299033	0.242884	0.262953	0.221914	0.231505	0.250768	0.216976	0.286667	0.289975	0.253749	0.240351	0.249763	0.270058	0.267636	0.261408	high frequency lysogenization protein HflD
ACX60_05350	100	241	5	195	204	107	0	479	29	372	165	420	330	335	484	357	454	326	366	402	385	472	400	149	396.667	0.143009	0.300408	0.00685847	0.267865	0.269709	0.182392	0.000199455	0.354396	0.0308049	0.287935	0.163896	0.470204	0.443152	0.45813	0.817325	0.531888	0.744143	0.474514	0.368226	0.53438	0.565018	0.623085	0.599797	phosphate ABC transporter ATP-binding protein
ACX60_05355	628	901	1	535	456	688	576	1174	915	1003	992	794	624	713	478	696	532	646	1108	683	850	716	658	504.2	639.5	0.842084	1.05305	0.00128614	0.689076	0.565278	1.09962	0.488206	0.814429	0.911328	0.727921	0.923906	0.833467	0.785697	0.914249	0.756848	0.972283	0.817605	0.881648	1.04521	0.851288	1.16964	0.886236	0.925127	peptidase S49
ACX60_05360	1351	1518	1484	1407	1711	949	955	2750	1847	2554	2068	2446	1778	1977	1736	1988	1636	1837	2361	2129	1635	2203	1663	1494.2	1926.83	0.796124	0.779698	0.838788	0.79641	0.932131	0.666573	0.355724	0.838392	0.808444	0.81458	0.846439	1.12838	0.983856	1.11407	1.20798	1.22048	1.10495	1.1018	0.978791	1.16617	0.988735	1.19834	1.02754	adhesin
ACX60_05365	2821	3021	932	2884	2829	2171	2588	5330	3683	4959	4432	758	480	533	357	504	472	508	853	585	516	550	644	2497.4	517.333	5.67696	5.29899	1.79896	5.57475	5.26317	5.2075	3.29201	5.54919	5.50519	5.40125	6.19488	1.19414	0.907045	1.0257	0.848332	1.05665	1.08866	1.0405	1.20762	1.09428	1.06561	1.02168	1.35887	membrane protein
ACX60_05390	657	634	1035	660	705	392	3	1245	1583	977	1032	1810	1263	1482	915	1444	1532	1257	2327	1577	1067	1802	1371	738.2	1407.67	1.55503	1.30796	2.34968	1.5005	1.54264	1.1059	0.00448828	1.52452	2.783	1.25157	1.69658	3.35371	2.80706	3.3543	2.55729	3.56065	4.15594	3.02814	3.87472	3.46949	2.59165	3.93704	3.40245	anhydrase
ACX60_05395	590	558	0	665	666	608	369	1559	858	1144	1111	1050	1053	815	592	743	503	863	1427	1103	927	997	1332	495.8	792.667	0.66295	0.546503	0.000357179	0.717742	0.691839	0.814309	0.262084	0.906284	0.716101	0.695733	0.867088	0.923614	1.11105	0.875721	0.785481	0.869772	0.647788	0.986976	1.12803	1.15203	1.06892	1.03411	1.56933	D-alanyl-D-alanine carboxypeptidase
ACX60_05400	104	199	0	130	82	69	1	316	259	276	134	697	599	538	638	497	514	461	766	556	462	645	454	103	580.5	0.322486	0.537849	0.000357179	0.387203	0.235068	0.255025	0.00196003	0.506937	0.596534	0.463206	0.288604	1.69193	1.74413	1.59529	2.33605	1.60554	1.82674	1.45494	1.671	1.60255	1.47013	1.8462	1.47609	hypothetical protein
ACX60_05405	188	128	0	171	186	104	526	240	169	185	325	71	71	65	81	42	40	54	75	96	44	89	99	134.6	61.6667	0.653664	0.387915	0.000357179	0.571098	0.597877	0.43101	1.15603	0.431715	0.436457	0.348142	0.784875	0.193254	0.231809	0.216117	0.332558	0.152137	0.159402	0.191099	0.183454	0.310262	0.156995	0.285646	0.360921	hypothetical protein
ACX60_05410	486	569	0	545	592	265	2	756	505	975	747	1334	1095	1036	871	800	707	877	876	864	785	918	1008	438.4	973.833	0.817357	0.834098	0.000357179	0.880419	0.920447	0.531224	0.00212613	0.657789	0.630848	0.887499	0.872602	1.75632	1.72928	1.66615	1.72973	1.40169	1.3628	1.50121	1.03645	1.35067	1.35482	1.42514	1.77753	stationary phase survival protein SurE
ACX60_05415	828	863	97	847	802	633	1	1694	1078	1713	2155	1359	1273	1035	822	973	1060	1221	1274	1219	1080	1130	990	687.4	1087	1.28684	1.16905	0.144596	1.26443	1.15231	1.17261	0.000982375	1.36206	1.24443	1.44091	2.32627	1.65343	1.85779	1.5382	1.50851	1.57541	1.88814	1.93141	1.39294	1.76099	1.72248	1.62111	1.61327	peptidoglycan-binding protein
ACX60_05425	1276	1368	1067	1356	1372	822	0	2813	1657	2361	2158	1823	1737	1459	1411	1320	1145	1442	1937	1622	1192	1630	1134	1287.8	1482.5	0.628712	0.587512	0.504265	0.641769	0.624967	0.482758	0.000199455	0.717068	0.606432	0.629629	0.738538	0.70317	0.803666	0.687442	0.820943	0.677583	0.646611	0.723158	0.671429	0.742868	0.602719	0.741361	0.58586	ATP-dependent protease
ACX60_05430	570	432	0	622	646	146	0	250	113	170	171	378	377	357	407	285	345	60	2	32	34	53	18	454	358.167	0.335892	0.22189	0.000357179	0.352073	0.351932	0.10255	0.000199455	0.0762175	0.0494608	0.0542203	0.0699909	0.174377	0.208613	0.201174	0.283207	0.174968	0.233013	0.0359868	0.000829133	0.0175281	0.0205609	0.0288298	0.0111219	transporter
ACX60_05440	1201	1218	2253	1101	1391	849	106	1828	1331	2172	1773	1613	1237	1388	1286	1295	950	1146	1769	1401	1290	1370	1315	1432.8	1294.83	1.60541	1.41912	2.88867	1.41367	1.71899	1.35272	0.0895641	1.26418	1.32154	1.57142	1.64616	1.68791	1.5527	1.77424	2.02988	1.80344	1.45547	1.55918	1.66357	1.74077	1.76958	1.69046	1.8431	bile acid:sodium symporter
ACX60_05450	1437	1601	1122	1454	1428	1007	2	2749	1685	2583	2034	2445	2095	2113	1539	1912	1783	1972	3940	2103	1785	2215	2021	1408.4	1981.17	0.873128	0.847894	0.653893	0.8486	0.802141	0.729301	0.000768131	0.864142	0.760464	0.84944	0.858405	1.16298	1.19531	1.22772	1.10419	1.21031	1.24168	1.21954	1.68417	1.18774	1.113	1.24233	1.28756	diguanylate phosphodiesterase
ACX60_05455	1601	1885	1894	1737	1664	1213	4457	2710	2198	2897	2623	1743	1079	1445	1272	1402	1214	1379	1819	1590	1343	1542	1286	1756.2	1359.17	1.1835	1.21455	1.34292	1.23337	1.13718	1.06879	2.08259	1.03642	1.20687	1.15907	1.34677	1.00866	0.748982	1.02146	1.11032	1.07972	1.02856	1.03754	0.94597	1.09253	1.0188	1.05221	0.996773
ACX60_05470	1976	2308	3309	2069	2003	1623	5268	3000	1898	3417	2353	2825	1988	2443	1499	2034	1621	1979	2631	2379	1923	2246	1861	2333	2068.33	1.21609	1.23807	1.9533	1.22309	1.13963	1.19057	2.04932	0.955191	0.867629	1.13818	1.00582	1.36104	1.14887	1.43775	1.08935	1.30412	1.1434	1.23963	1.13912	1.36092	1.2145	1.27594	1.2009	carbon starvation protein A
ACX60_05475	43	120	569	46	53	54	0	68	93	68	135	167	258	128	126	107	175	209	243	128	87	147	104	166.2	160.167	0.183668	0.44676	2.33115	0.188729	0.209287	0.274925	0.000199455	0.150267	0.295056	0.157203	0.400514	0.558409	1.0348	0.522821	0.635506	0.476141	0.856718	0.908609	0.730196	0.508199	0.381347	0.579591	0.465776	hypothetical protein
ACX60_05480	339	503	1	349	372	289	1633	656	422	780	712	188	172	120	190	156	195	159	397	131	85	186	101	312.8	170.167	5.75383	7.4414	0.0162799	5.68984	5.83716	5.84671	17.5198	5.76037	5.3202	7.16538	8.39378	2.49797	2.74132	1.94768	3.80799	2.75848	3.79339	2.74676	4.74042	2.06675	1.48052	2.91414	1.79746	tRNA-Val
ACX60_05485	4211	4204	1301	4176	4539	2879	5672	7342	6514	6996	6122	4313	3299	3588	2306	3272	2721	3137	4984	3489	3539	3461	2984	3686.2	3249.83	1.65356	1.43889	0.490011	1.57512	1.64777	1.34752	1.40785	1.49155	1.89995	1.48687	1.66974	1.32583	1.21645	1.34731	1.06925	1.33856	1.22462	1.25377	1.37684	1.27349	1.42611	1.25452	1.22861
ACX60_05490	351	349	1171	376	509	329	0	716	282	542	517	1051	1116	891	780	866	622	963	1202	930	1011	957	554	551.2	887.667	0.52283	0.453114	1.67303	0.53797	0.700926	0.584125	0.000199455	0.551767	0.312004	0.436958	0.534889	1.22554	1.56096	1.26914	1.37193	1.34387	1.06189	1.45998	1.25958	1.28764	1.5454	1.31585	0.865252	PaaX family transcriptional regulator
ACX60_05495	768	832	2354	707	720	663	1227	1145	955	1096	986	1354	1436	1074	880	989	877	900	1249	1150	1203	1150	1079	1076.2	1101.67	1.12068	1.05821	3.29472	0.990959	0.971299	1.15316	1.13174	0.864397	1.03509	0.865599	0.999346	1.54671	1.96765	1.49866	1.5163	1.5035	1.46674	1.33668	1.28218	1.55983	1.80145	1.54902	1.6509	2,4-dienoyl-CoA reductase
ACX60_05500	515	605	3	600	630	391	0	1183	530	947	806	1272	929	1182	992	996	729	776	1175	1011	1056	1078	1029	470.6	1016.67	0.651934	0.667547	0.0036426	0.729568	0.737291	0.58997	0.000199455	0.774766	0.498346	0.648835	0.708683	1.26054	1.1043	1.43085	1.48284	1.31354	1.05769	0.999828	1.04641	1.18962	1.37182	1.25967	1.36582	fatty acid desaturase
ACX60_05505	1115	1090	4	1231	1170	837	1	1768	1692	1873	1907	1718	1265	1326	1066	1274	1119	1149	1705	1411	1312	1495	1350	922	1294.67	1.44989	1.23542	0.00498899	1.53757	1.40652	1.2973	0.000821947	1.18941	1.63425	1.31821	1.72238	1.74886	1.54463	1.64885	1.63682	1.7259	1.66773	1.52071	1.55974	1.70548	1.75077	1.79449	1.84066	fatty acid desaturase
ACX60_05510	850	982	241	897	984	582	655	1770	1142	1358	1396	725	817	612	621	528	669	516	675	650	537	738	629	790.8	662	1.32103	1.33025	0.359255	1.33907	1.41381	1.07813	0.643456	1.42317	1.31831	1.1423	1.50695	0.88207	1.19231	0.909543	1.13964	0.854898	1.19167	0.816224	0.738016	0.939001	0.856454	1.05874	1.025	metal-dependent hydrolase
ACX60_05515	1004	971	1702	1016	1023	647	1595	1604	945	1758	1485	986	744	714	555	590	645	644	661	739	706	858	712	1143.2	705.667	1.90456	1.6055	3.09681	1.85128	1.79407	1.46293	1.91253	1.57418	1.33153	1.80496	1.95663	1.46424	1.32529	1.29521	1.2432	1.16601	1.40235	1.24341	0.88213	1.30307	1.37437	1.50242	1.41619	nicotinamidase
ACX60_05520	361	328	1	316	255	247	0	675	306	636	437	694	590	650	453	559	419	561	1145	622	694	676	650	252.2	560.833	0.506163	0.400854	0.00134486	0.425586	0.330541	0.412797	0.000199455	0.489639	0.318686	0.482645	0.425583	0.761754	0.776801	0.871517	0.750008	0.816549	0.673338	0.800595	1.12943	0.81065	0.998573	0.874924	0.9556	LysR family transcriptional regulator
ACX60_05525	1733	1542	3481	1671	1978	1568	294	3410	2286	2925	2808	1788	1635	1407	1102	1395	1210	1290	1734	1397	1542	1522	1347	2081	1422.83	2.42196	1.87838	4.66623	2.24318	2.55563	2.61199	0.259717	2.46554	2.37303	2.2125	2.72575	1.95618	2.14566	1.88037	1.81859	2.0311	1.93816	1.83496	1.70485	1.81479	2.21152	1.96347	1.97386	trypsin
ACX60_05530	923	1057	189	1116	991	862	3	1592	1279	1974	1143	2018	1750	1637	1288	1548	1405	1584	2200	1609	1238	1550	1706	855.2	1607.67	0.791109	0.789658	0.155378	0.91879	0.785253	0.88064	0.00162533	0.705938	0.81426	0.915733	0.680457	1.35403	1.40847	1.34172	1.30357	1.38227	1.38022	1.38184	1.32656	1.28189	1.08891	1.22633	1.53318	monooxygenase
ACX60_05535	892	855	273	955	898	872	1042	1948	1310	1693	1392	1828	1689	1329	1148	1329	1073	1370	2428	1458	1194	1256	1353	774.6	1399.33	1.25478	1.04833	0.368347	1.29039	1.16783	1.46209	0.926518	1.41769	1.36877	1.28898	1.36007	2.01303	2.23103	1.78775	1.9069	1.94766	1.72997	1.9615	2.40281	1.90642	1.72363	1.63092	1.99563	epoxide hydrolase
ACX60_05540	308	294	4	278	213	249	1010	372	615	315	254	922	638	797	698	730	470	801	953	851	518	859	688	219.4	709.167	0.419538	0.349058	0.00522606	0.363733	0.268227	0.404275	0.869615	0.262152	0.622234	0.23223	0.240312	0.98316	0.816049	1.03815	1.12269	1.03593	0.733761	1.1105	0.913236	1.07748	0.724082	1.08008	0.982628	metal-dependent hydrolase
ACX60_05545	567	619	1	511	525	352	0	766	695	957	836	1151	822	874	656	805	623	692	1023	916	853	916	861	444.6	821.833	0.703268	0.669203	0.00118968	0.608802	0.602003	0.520399	0.000199455	0.491536	0.640295	0.642447	0.720218	1.1176	0.957379	1.03664	0.960785	1.04021	0.885649	0.873595	0.892652	1.05607	1.08573	1.04875	1.11975	dihydroflavonol 4-reductase
ACX60_05550	327	347	1549	368	407	298	2079	813	533	693	329	1166	747	970	735	944	819	1024	1542	1092	975	1017	871	599.6	896.833	0.413947	0.382874	1.88079	0.447468	0.476313	0.449645	1.66355	0.532447	0.501166	0.474807	0.289276	1.15549	0.887957	1.17422	1.09867	1.24496	1.18827	1.31936	1.37325	1.28493	1.2666	1.18839	1.1561	AraC family transcriptional regulator
ACX60_05555	1074	1305	0	1012	1015	881	1121	1727	1181	2235	1483	1884	1521	1648	1418	1486	1679	1592	3257	1796	1725	1834	1752	881.2	1606	0.987455	1.04581	0.000357179	0.89374	0.862742	0.965485	0.651484	0.821476	0.806531	1.11219	0.947054	1.35602	1.31316	1.44894	1.53948	1.42338	1.76929	1.48978	2.10669	1.5349	1.62757	1.55651	1.68899	molybdenum cofactor biosysnthesis protein MoeA
ACX60_05560	274	422	0	281	315	277	0	475	430	642	552	565	466	411	562	387	516	439	719	431	370	532	559	258.4	484.5	0.6863	0.92131	0.000357179	0.676064	0.729417	0.826989	0.000199455	0.615526	0.8	0.870335	0.960336	1.10786	1.09603	0.98443	1.66221	1.00986	1.48132	1.11917	1.26696	1.00346	0.951048	1.23003	1.4681	hypothetical protein
ACX60_05565	681	996	340	659	697	659	0	1358	746	1365	1213	750	764	545	491	526	698	609	945	670	599	778	514	674.6	629	0.854525	1.08935	0.409213	0.794293	0.80856	0.985643	0.000199455	0.88159	0.695304	0.927039	1.0572	0.736735	0.900214	0.653964	0.727519	0.687624	1.00385	0.777789	0.834216	0.78147	0.771333	0.901152	0.676271	hypothetical protein
ACX60_05570	774	711	3	659	759	518	2	1285	1497	1093	1031	833	594	677	552	659	601	686	504	730	555	703	874	581.2	652.667	1.77339	1.41991	0.00659291	1.45033	1.6077	1.41465	0.00289652	1.52319	2.54766	1.35541	1.64075	1.4941	1.27798	1.4833	1.49344	1.57302	1.57824	1.59975	0.812385	1.55469	1.30495	1.48682	2.09968	TetR family transcriptional regulator
ACX60_05575	419	424	1098	409	419	464	0	670	596	689	476	949	674	887	711	840	645	876	1173	907	732	919	570	553.8	784.333	0.787881	0.694932	1.98035	0.738733	0.728387	1.03997	0.000199455	0.651795	0.832436	0.701219	0.62169	1.39696	1.19009	1.59496	1.57871	1.64556	1.39009	1.67655	1.55172	1.58531	1.41252	1.59516	1.12383	hypothetical protein
ACX60_05580	224	319	0	260	369	349	1716	313	252	710	222	916	583	688	516	631	478	581	1104	592	756	735	693	234.4	635.333	0.298499	0.370523	0.000357179	0.332802	0.454594	0.554342	1.44543	0.215789	0.249433	0.512084	0.20548	0.955572	0.729523	0.876725	0.811951	0.876017	0.730062	0.788022	1.03498	0.733292	1.03384	0.904115	0.968297	serine dehydratase
ACX60_05585	570	577	0	515	479	372	0	1126	586	1313	1031	1150	857	1038	552	922	730	794	1418	894	908	847	761	428.2	874.833	1.18021	1.04133	0.000357179	1.02425	0.916896	0.918084	0.000199455	1.20618	0.901236	1.47141	1.48273	1.86403	1.66624	2.05523	1.34961	1.98885	1.73237	1.67329	2.06551	1.7206	1.92933	1.61885	1.65214	DNA-binding protein
ACX60_05590	375	367	220	374	510	306	865	956	727	746	432	313	255	327	219	265	130	182	342	271	233	349	299	369.2	251.5	0.562476	0.479809	0.316511	0.538842	0.707203	0.547079	0.820112	0.741856	0.809962	0.605618	0.450066	0.367527	0.359159	0.469029	0.387884	0.414101	0.223487	0.27785	0.360884	0.377834	0.358646	0.483213	0.470244	acinetobactin utilization protein
ACX60_05595	1298	1707	544	1514	1352	1210	1477	2574	1815	2537	2158	2264	2214	1768	1571	1732	1726	1654	2368	1896	1656	1797	1387	1283	1879.17	0.906523	1.03912	0.364415	1.01566	0.872936	1.00727	0.652032	0.930041	0.94154	0.958985	1.04683	1.23781	1.45197	1.18077	1.29558	1.2602	1.3816	1.17573	1.16347	1.23084	1.18687	1.15849	1.01569	peptide synthetase
ACX60_05600	1321	1606	1158	1280	1660	1089	1017	2391	2575	2629	1741	1864	1352	1375	1205	1266	1274	1269	2135	1686	1271	1410	1220	1405	1389.33	0.81415	0.862734	0.684547	0.757756	0.945826	0.799993	0.396193	0.762378	1.17879	0.87696	0.745282	0.899332	0.782444	0.81037	0.876947	0.812874	0.899927	0.796031	0.925696	0.965871	0.803867	0.802161	0.78839	acinetobactin biosynthesis protein
ACX60_05605	757	875	970	755	658	236	0	634	396	560	527	751	415	565	431	559	406	90	101	168	170	105	168	803	521.167	1.03771	1.04549	1.2754	0.994136	0.83389	0.385611	0.000199455	0.449635	0.403213	0.415486	0.501779	0.805923	0.5342	0.740643	0.697659	0.798327	0.637886	0.125571	0.0974029	0.214067	0.239148	0.132865	0.241474	iron ABC transporter permease
ACX60_05610	468	414	232	428	456	214	1438	274	397	346	349	591	467	445	228	419	294	161	92	108	194	121	59	399.6	407.333	0.63748	0.491531	0.303111	0.559993	0.574232	0.347449	1.23812	0.19309	0.40167	0.255085	0.330192	0.630203	0.597327	0.579642	0.366725	0.594597	0.458991	0.22321	0.0881613	0.136743	0.271181	0.152141	0.0842661	iron ABC transporter permease
ACX60_05615	131	249	933	216	178	64	0	122	117	147	0	1113	853	1024	844	893	730	207	560	303	305	214	251	341.4	909.5	0.219458	0.363588	1.49918	0.347577	0.275678	0.127796	0.000199455	0.105738	0.145587	0.133286	0.000213681	1.45965	1.34185	1.64044	1.66958	1.55854	1.40165	0.352953	0.65999	0.471827	0.524345	0.330929	0.440894	iron ABC transporter ATP-binding protein
ACX60_05620	651	641	0	660	679	202	992	489	345	266	192	822	771	498	400	512	396	139	150	118	200	128	139	526.2	566.5	0.867514	0.744532	0.000357179	0.844806	0.836502	0.320851	0.835587	0.337127	0.341486	0.191851	0.177712	0.857511	0.964772	0.634606	0.62942	0.710809	0.604821	0.188529	0.140623	0.146163	0.273503	0.157451	0.194218	ferric anguibactin-binding protein
ACX60_05625	2188	2335	1096	2499	2104	622	2339	1487	1238	1297	1494	3529	3262	2964	2122	2503	2043	623	1055	732	766	733	935	2044.4	2737.17	1.21289	1.12821	0.582744	1.33063	1.07826	0.410981	0.819576	0.426457	0.509745	0.389137	0.575235	1.53143	1.69798	1.5712	1.38901	1.44552	1.29801	0.351503	0.41143	0.377177	0.435753	0.375076	0.543458	ligand-gated channel protein
ACX60_05630	2337	2969	4660	2525	2577	1674	438	4618	2957	4002	2854	1982	1320	1476	962	1444	1129	1313	1736	1483	1528	1444	1271	3013.6	1385.5	2.30122	2.54823	4.40128	2.38824	2.34593	1.96477	0.27262	2.35257	2.16276	2.13287	1.95197	1.52783	1.22053	1.38984	1.11856	1.48134	1.27418	1.31592	1.20259	1.35738	1.54405	1.31252	1.31228	Rhizobactin siderophore biosynthesis protein RhbE
ACX60_05635	1682	2400	1751	1714	1872	1537	1624	3001	2714	3159	2162	3224	2857	2675	2043	2477	2327	2731	3622	2778	2461	2716	2605	1883.8	2600.5	0.737487	0.91721	0.736389	0.721866	0.758815	0.803265	0.45009	0.680744	0.883886	0.749662	0.658422	1.10661	1.17629	1.12158	1.05775	1.13147	1.16939	1.21876	1.11724	1.13219	1.10733	1.09926	1.19761	peptide synthetase
ACX60_05640	1402	1644	1771	1409	1674	880	2	1745	1691	1760	992	2120	1368	1528	1483	1597	1544	1016	1497	1121	889	1353	1162	1580	1606.67	1.11087	1.1354	1.34595	1.07237	1.22623	0.831105	0.00100168	0.715321	0.995218	0.754774	0.545944	1.315	1.01783	1.15776	1.38753	1.31828	1.40217	0.819364	0.834463	0.825623	0.722862	0.989589	0.965389	enterobactin synthase subunit E
ACX60_05645	573	726	401	716	551	368	3	814	949	843	641	544	418	478	267	432	248	255	432	248	222	202	283	593.4	397.833	0.850562	0.939328	0.570938	1.0209	0.756144	0.651112	0.00281486	0.625122	1.04635	0.677277	0.66089	0.632153	0.582642	0.678513	0.468001	0.668071	0.421928	0.385264	0.451132	0.342186	0.338175	0.276785	0.440471	isochorismatase
ACX60_05650	718	748	815	752	760	452	1	857	457	1071	1150	1481	1286	1148	970	1030	1080	676	637	696	737	692	909	758.6	1165.83	0.804674	0.730679	0.876085	0.809526	0.787428	0.603796	0.000708403	0.496896	0.380426	0.64964	0.895187	1.29934	1.35335	1.23032	1.28367	1.2026	1.38725	0.771097	0.502232	0.725044	0.847618	0.715884	1.06817	histidine decarboxylase
ACX60_05655	101	47	837	131	43	73	1	99	127	198	23	330	268	277	178	303	389	131	226	101	141	104	148	231.8	290.833	0.840544	0.340931	6.68125	1.0472	0.330833	0.724133	0.00526046	0.426249	0.785056	0.89185	0.13295	2.14994	2.09435	2.20444	1.74922	2.62706	3.71044	1.10963	1.32317	0.781305	1.20419	0.798938	1.29146	hypothetical protein
ACX60_05660	727	837	0	711	727	370	30	476	401	609	569	1810	2045	1737	1377	1245	1025	575	852	571	730	597	698	600.4	1539.83	0.582478	0.584521	0.000357179	0.547182	0.538494	0.353349	0.0151933	0.197306	0.238642	0.264089	0.316649	1.13526	1.53855	1.33083	1.30276	1.03921	0.94125	0.468899	0.480235	0.425247	0.600212	0.44153	0.586382	ABC transporter
ACX60_05665	1793	2060	1040	2058	1712	992	2	1678	1284	1633	1455	1427	1368	1238	708	891	828	444	670	502	568	484	497	1732.6	1076.67	1.45008	1.45213	0.806746	1.59872	1.28002	0.956265	0.00102241	0.702088	0.771318	0.714799	0.817322	0.903455	1.03889	0.957437	0.676127	0.750716	0.767497	0.365477	0.381201	0.377375	0.471407	0.361324	0.42145	ABC transporter
ACX60_05670	1735	1699	1465	1580	1919	1289	790	2785	2417	2656	2245	1125	1230	944	903	915	973	905	1284	1083	1047	1054	928	1679.6	1015	3.04912	2.60254	2.46948	2.66716	3.11782	2.70013	0.87758	2.53215	3.15507	2.52633	2.74038	1.54775	2.02981	1.58645	1.8739	1.67527	1.95985	1.61879	1.58748	1.76914	1.88825	1.70984	1.71003	thioesterase
ACX60_05675	914	1411	0	1210	1153	889	101	1916	1229	2137	1739	1399	1399	1036	1187	998	881	1117	1397	1270	1207	1146	1314	937.6	1150	1.5616	2.10126	0.000357179	1.98576	1.82119	1.81043	0.109076	1.69359	1.55967	1.97613	2.06369	1.87117	2.24448	1.69263	2.39475	1.77641	1.72519	1.94242	1.67915	2.01691	2.11626	1.80738	2.35396	phosphopantetheinyl transferase
ACX60_05680	634	838	2015	781	766	694	347	1340	668	1260	1156	628	350	559	450	475	425	380	685	477	525	543	489	1006.8	481.167	0.699593	0.805991	2.13267	0.827799	0.781424	0.912793	0.242031	0.764981	0.547508	0.752514	0.886002	0.542486	0.36266	0.589858	0.586346	0.546057	0.537504	0.426783	0.53176	0.489254	0.594501	0.553091	0.565777	isochorismate synthase
ACX60_05685	877	1229	152	917	973	927	789	2070	1408	1759	1372	1723	1209	1168	1062	1145	1209	1160	1565	1293	867	1165	1174	829.6	1252.67	0.907202	1.10812	0.150814	0.911153	0.930506	1.14299	0.515901	1.10781	1.08185	0.984822	0.985777	1.39528	1.17437	1.15538	1.29722	1.23395	1.4334	1.22132	1.13891	1.24326	0.920366	1.11243	1.27336	peptidase
ACX60_05695	1034	997	154	955	1122	534	207	1352	846	1268	1103	1196	1270	897	804	874	1142	875	1044	904	945	1171	794	852.4	1030.5	1.67985	1.41181	0.239974	1.49029	1.68517	1.03407	0.212572	1.13636	1.02089	1.11495	1.24465	1.52109	1.93744	1.39355	1.54238	1.47928	2.12644	1.44686	1.19322	1.36514	1.5755	1.75609	1.35254	membrane protein
ACX60_05700	580	841	0	669	733	602	2	1372	710	1269	750	452	330	368	374	368	377	359	431	381	387	333	255	564.6	378.167	1.59185	2.01186	0.000357179	1.76367	1.85985	1.96936	0.00346967	1.94812	1.4474	1.88505	1.42973	0.971144	0.850475	0.965829	1.21207	1.05222	1.18591	1.00285	0.832184	0.971981	1.08999	0.843642	0.733826
ACX60_05705	3618	4150	3809	4083	3664	3186	335	6962	4175	6160	5358	2404	1389	1760	1542	1656	1486	1764	2655	2037	1709	1925	1708	3864.8	1706.17	2.46671	2.46619	2.49089	2.67391	2.30944	2.58912	0.144371	2.45569	2.11429	2.2731	2.53731	1.28309	0.889256	1.14747	1.24142	1.17624	1.16119	1.22409	1.27345	1.29092	1.19572	1.21149	1.22101	hypothetical protein
ACX60_05710	572	611	0	596	510	456	0	1027	551	817	776	1596	821	1399	1293	1348	1338	1422	1620	1403	1537	1459	1338	457.8	1299.17	0.64105	0.596852	0.000357179	0.641593	0.528406	0.60914	0.000199455	0.595464	0.458675	0.49557	0.604056	1.40023	0.863999	1.49931	1.71111	1.57389	1.71865	1.62204	1.27726	1.46155	1.76769	1.50936	1.57229	beta-lactamase
ACX60_05720	1815	2307	1489	1896	1849	1339	5736	3241	2319	2853	2389	1673	1290	1287	920	1269	1322	1116	2571	1154	1310	1241	1252	1871.2	1293.5	1.56187	1.7304	1.22901	1.5672	1.47098	1.37343	3.12006	1.4429	1.48227	1.3288	1.42793	1.12704	1.0424	1.05908	0.93485	1.13768	1.30388	0.977463	1.55647	0.92307	1.15685	0.985784	1.12967	FAD-binding molybdopterin dehydrogenase
ACX60_05725	1390	1447	1543	1553	1604	946	2	2450	1751	2482	1782	3006	2395	2716	1762	2088	1911	2252	2419	2443	2218	2313	2005	1507.4	2313	0.754957	0.685023	0.803834	0.810208	0.805403	0.612428	0.000686629	0.688435	0.706401	0.72962	0.672257	1.27811	1.22148	1.41064	1.13005	1.18148	1.18961	1.24492	0.924298	1.23336	1.23625	1.15964	1.14183	xanthine dehydrogenase
ACX60_05730	1291	1403	3409	1324	1374	1003	4	2529	1657	1770	1616	715	557	556	608	485	427	564	597	544	412	677	578	1760.2	558	1.69412	1.60474	4.29079	1.66887	1.66689	1.56883	0.00331789	1.71694	1.61509	1.25712	1.47292	0.734507	0.686352	0.697704	0.942119	0.663051	0.642216	0.753292	0.551139	0.663554	0.554819	0.820062	0.795289	xanthine dehydrogenase
ACX60_05735	107	184	0	146	158	84	2	206	32	250	303	453	338	327	240	348	422	361	747	352	354	381	436	119	354.667	0.198596	0.297669	0.000357179	0.260289	0.27111	0.185833	0.00234639	0.197807	0.0441158	0.251139	0.390615	0.658198	0.589084	0.580381	0.525996	0.672904	0.897707	0.681962	0.975384	0.607279	0.674259	0.652757	0.848501	DNA mismatch repair protein MutS
ACX60_05740	220	229	1011	203	286	255	2	581	449	354	278	1090	684	789	718	839	627	913	1389	1011	951	955	961	389.8	791.167	0.352094	0.319449	1.55196	0.312068	0.423159	0.486444	0.00202325	0.481062	0.533753	0.306638	0.30903	1.36564	1.02794	1.20751	1.35689	1.3989	1.15011	1.48721	1.56389	1.504	1.5619	1.41085	1.61265	indole-3-glycerol phosphate synthase
ACX60_05745	977	1320	174	998	1016	784	1	2012	1667	1806	1387	1182	711	883	810	807	689	879	1105	992	870	998	765	897	847	1.19457	1.40677	0.204061	1.17211	1.14845	1.14259	0.000772864	1.27273	1.51395	1.19515	1.17792	1.13138	0.816324	1.03242	1.16947	1.02797	0.965548	1.09389	0.950495	1.12743	1.09163	1.12639	0.980753	anthranilate phosphoribosyltransferase
ACX60_05750	3498	3676	1035	3539	4043	3375	1103	6987	4765	6729	5384	3573	2795	2676	2243	2250	2156	2224	3567	2671	2205	2778	2419	3158.2	2615.5	1.65162	1.51285	0.468731	1.60505	1.7648	1.89942	0.329193	1.70675	1.67113	1.7196	1.76569	1.32067	1.23921	1.20825	1.25056	1.10678	1.16674	1.06879	1.18485	1.17226	1.0684	1.21077	1.19758	TonB-dependent receptor
ACX60_05755	2080	2019	1855	1983	2132	1278	921	3038	2804	3375	2974	2501	2348	2196	1584	1905	1509	1813	2443	1951	1649	1987	1713	2013.8	2007.17	0.994103	0.841073	0.850364	0.91035	0.942013	0.72804	0.278235	0.751182	0.995415	0.87303	0.987255	0.935737	1.05376	1.00364	0.893939	0.948529	0.826596	0.881927	0.821411	0.866732	0.808771	0.87661	0.858431	aminopeptidase N
ACX60_05760	167	111	0	212	165	36	1445	364	253	285	225	727	568	633	480	461	481	589	764	558	427	616	417	131	558.333	0.368871	0.213703	0.000357179	0.449792	0.336933	0.0947801	2.01749	0.415957	0.415085	0.340714	0.345192	1.25709	1.1781	1.33703	1.25194	1.06083	1.2177	1.32416	1.18719	1.14565	0.967883	1.25597	0.965771	anthranilate synthase subunit II
ACX60_05765	2007	2448	1934	2203	1864	1587	5986	3509	2844	3205	2588	2342	2071	2082	1473	1820	1882	1921	2997	2090	1786	1951	1887	2091.2	1945	1.43669	1.52741	1.3279	1.51478	1.23357	1.3541	2.70855	1.29954	1.51218	1.24174	1.28677	1.31243	1.3921	1.4252	1.2451	1.3573	1.54409	1.39962	1.50929	1.39066	1.312	1.28918	1.41634	peptidase M24
ACX60_05770	1614	1801	3443	1673	1962	1561	10263	3127	2549	3417	3020	1742	1554	1480	1344	1420	1330	1329	2760	1687	1865	1887	1805	2098.6	1478.33	1.35105	1.31405	2.76438	1.34518	1.51834	1.5575	5.43034	1.35421	1.58488	1.54811	1.75588	1.14153	1.2215	1.1847	1.32847	1.23835	1.27602	1.1323	1.62535	1.31263	1.60208	1.45808	1.58426	peptide permease
ACX60_05780	400	734	823	421	416	199	1794	746	801	607	415	129	104	99	60	64	26	107	116	119	119	137	88	558.8	80.3333	1.01371	1.62136	2.00053	1.02483	0.974649	0.601122	2.87382	0.978096	1.5078	0.832586	0.730502	0.255926	0.247492	0.239921	0.179552	0.168974	0.0755201	0.275997	0.206814	0.280324	0.309483	0.32049	0.233838	chorismate--pyruvate lyase
ACX60_05790	528	820	1661	681	908	421	1229	1155	825	945	819	1105	1026	1053	915	903	704	874	1663	1034	1029	901	853	919.6	951	0.467461	0.632783	1.4105	0.57913	0.743188	0.444273	0.687777	0.529033	0.542529	0.452825	0.503635	0.765854	0.852969	0.891495	0.956571	0.832888	0.714365	0.787571	1.03579	0.850926	0.934897	0.736337	0.791845	alpha/beta hydrolase
ACX60_05800	364	358	902	470	220	435	2	574	542	588	446	479	180	295	301	315	299	352	548	389	210	372	367	462.8	311.5	1.05991	0.908615	2.51922	1.31457	0.592232	1.50978	0.00368114	0.864706	1.17226	0.926685	0.902033	1.09188	0.492169	0.821426	1.03495	0.955576	0.997871	1.04322	1.12258	1.05287	0.627514	0.999887	1.1205	hypothetical protein
ACX60_05825	206	172	0	198	244	76	0	418	165	441	269	507	576	366	366	390	268	286	454	389	238	369	313	164	412.167	0.350565	0.255129	0.000357179	0.323657	0.383878	0.15416	0.000199455	0.368017	0.208566	0.406189	0.317961	0.675433	0.920447	0.59561	0.735474	0.691439	0.522724	0.495375	0.543534	0.615334	0.415638	0.579654	0.558503	metal-binding protein
ACX60_05830	1572	1347	500	1709	1640	1099	528	1784	1876	2380	2025	1209	1039	1029	671	760	740	1096	1160	976	1031	900	705	1353.6	908	1.72578	1.28893	0.526497	1.80216	1.66448	1.43809	0.366397	1.01325	1.52976	1.41416	1.54411	1.03904	1.07108	1.08026	0.869842	0.869229	0.93111	1.22465	0.895901	0.995962	1.16153	0.912045	0.811525	serine protease
ACX60_05840	2461	2732	2104	2588	2816	1662	2137	4169	3853	4510	3884	2309	1566	1567	1535	1561	1369	1910	2265	1864	1645	2141	1866	2540.2	1651.17	1.39848	1.35318	1.14679	1.41262	1.47938	1.12573	0.767599	1.22565	1.62631	1.3871	1.53301	1.02717	0.835625	0.851517	1.03	0.924135	0.89163	1.1047	0.905487	0.984579	0.959286	1.12306	1.11183	malic enzyme
ACX60_05845	2612	2930	2469	2347	2620	1823	6137	5059	3798	3854	3355	3764	3199	3136	2695	2893	2674	2873	4167	3166	2973	3753	3007	2595.6	3060.17	1.18264	1.15631	1.07224	1.02073	1.09668	0.983834	1.75638	1.18504	1.2773	0.944447	1.05509	1.33414	1.36009	1.35779	1.44086	1.36463	1.38764	1.32398	1.32731	1.33244	1.38137	1.56855	1.42755	histidine kinase
ACX60_05850	335	494	0	372	369	123	0	601	521	822	889	684	504	470	453	424	503	592	1135	522	665	661	586	314	506.333	0.59852	0.76929	0.000357179	0.638402	0.609483	0.261936	0.000199455	0.555517	0.6914	0.794864	1.1032	0.95667	0.845549	0.802991	0.955689	0.7892	1.03	1.07652	1.42659	0.86689	1.21925	1.09012	1.09777	RNA methyltransferase
ACX60_05855	571	733	0	546	520	634	1	1196	1046	1017	733	477	577	483	365	366	236	495	559	499	371	531	412	474	417.333	0.88105	0.985821	0.000357179	0.809235	0.741771	1.16603	0.000975325	0.95474	1.19882	0.849323	0.785577	0.576176	0.836017	0.712674	0.665032	0.588347	0.417362	0.777386	0.6068	0.71569	0.587456	0.75631	0.666564	5,10-methylenetetrahydrofolate reductase
ACX60_05860	591	971	1	610	807	833	1936	1662	1511	1669	1373	504	545	516	343	355	294	408	793	484	570	467	525	596	426.167	0.551633	0.789972	0.000895274	0.546903	0.696367	0.926754	1.14223	0.802571	1.04758	0.843154	0.89013	0.368269	0.477677	0.460566	0.378044	0.345206	0.314519	0.387605	0.520721	0.419921	0.545978	0.402365	0.513809	adenosylhomocysteinase
ACX60_05865	1756	1623	0	1738	1636	1101	1610	3075	1884	2803	2368	328	336	361	215	247	377	318	383	356	324	402	307	1350.6	310.667	4.22601	3.40451	0.000357179	4.01766	3.63991	3.15828	2.44916	3.8286	3.36779	3.65104	3.95829	0.617948	0.759312	0.830792	0.610983	0.619285	1.03988	0.778933	0.648446	0.796372	0.800181	0.893044	0.774684	peptidase C39
ACX60_05875	2151	2583	2169	2317	2367	1567	1429	3791	3255	4513	4110	4433	3524	3547	2524	3274	2582	3211	4362	3799	3241	3385	3090	2317.4	3314	1.12563	1.17817	1.0887	1.16466	1.14513	0.977416	0.472684	1.02635	1.26521	1.27822	1.49388	1.81603	1.73167	1.77498	1.55965	1.78493	1.54862	1.71026	1.60586	1.84792	1.74048	1.63513	1.69548	acyl-CoA dehydrogenase
ACX60_05885	280	335	0	393	394	469	1	994	714	820	627	774	833	530	503	504	640	706	1716	820	915	910	833	280.4	630.667	0.255796	0.266754	0.000357179	0.344863	0.332762	0.5107	0.000577459	0.469799	0.484498	0.40545	0.397854	0.553541	0.714588	0.463011	0.542612	0.479683	0.670119	0.656459	1.10287	0.696322	0.857816	0.767394	0.797923	pyridine nucleotide-disulfide oxidoreductase
ACX60_05895	1093	1312	1593	1249	1400	804	1640	2710	1781	2121	1669	1473	1494	1100	1066	967	1018	1059	1365	1246	952	1309	1105	1329.4	1186.33	1.16137	1.21511	1.62353	1.27477	1.37525	1.01827	1.10149	1.48974	1.40564	1.21978	1.23177	1.22526	1.49066	1.1177	1.3375	1.07045	1.23976	1.14529	1.02036	1.23064	1.03807	1.2839	1.2311	MFS transporter
ACX60_05900	939	964	448	925	887	576	475	1509	1509	1717	1916	2124	2279	1865	1329	1654	1654	1514	2692	1877	1602	1918	1687	832.6	1817.5	0.899894	0.805253	0.41181	0.851501	0.785871	0.657968	0.287743	0.748177	1.07417	0.890602	1.27539	1.5935	2.0509	1.70916	1.50396	1.65139	1.81676	1.47679	1.81497	1.67205	1.57553	1.69674	1.6952	MFS transporter
ACX60_05905	784	819	2	864	916	577	1282	1449	919	1265	724	2094	1724	1701	1626	1757	1520	1890	1762	1763	1504	1664	1633	677	1737	0.904576	0.82365	0.00221336	0.957548	0.977071	0.793527	0.934979	0.864942	0.787594	0.789964	0.580214	1.89138	1.86785	1.87678	2.21531	2.11197	2.01006	2.21951	1.43022	1.89078	1.7808	1.77224	1.97558	membrane protein
ACX60_05910	108	146	472	116	65	14	1	208	215	221	140	90	45	88	74	92	35	65	133	94	68	88	114	181.4	70.6667	0.168457	0.198494	0.706156	0.173796	0.0937304	0.0260285	0.000985939	0.167849	0.249093	0.186571	0.151675	0.109896	0.0659102	0.131258	0.136296	0.1495	0.0625705	0.103192	0.145944	0.136287	0.108846	0.126704	0.186445	methionine aminopeptidase
ACX60_05925	370	511	0	401	350	151	1403	591	804	586	809	751	416	627	571	426	633	469	627	641	567	675	569	326.4	570.667	0.984081	1.18462	0.000357179	1.02445	0.860595	0.478699	2.35869	0.813216	1.58834	0.843557	1.49451	1.56366	1.03896	1.59469	1.79329	1.18039	1.92961	1.26961	1.17318	1.5847	1.54757	1.6572	1.5868	hypothetical protein
ACX60_05930	141	225	0	165	193	165	0	155	160	277	169	856	609	647	729	596	495	669	975	633	698	703	674	144.8	655.333	0.220731	0.307012	0.000357179	0.248111	0.27932	0.307882	0.000199455	0.125535	0.186047	0.234699	0.18376	1.04903	0.895232	0.968562	1.34758	0.972025	0.888147	1.06595	1.07379	0.921101	1.12134	1.01587	1.10633	AraC family transcriptional regulator
ACX60_05935	189	283	1	167	301	204	0	254	220	258	237	402	365	394	278	366	353	365	591	417	335	362	406	188.2	359.667	0.415331	0.542062	0.00210778	0.352506	0.611506	0.534342	0.000199455	0.288773	0.359098	0.30686	0.361744	0.691562	0.753183	0.827958	0.721377	0.837918	0.889086	0.81638	0.91367	0.851782	0.755466	0.734314	0.935489	branched-chain amino acid ABC transporter permease
ACX60_05940	90	273	39	101	95	35	0	366	158	197	146	208	156	148	183	145	239	168	254	212	212	229	124	119.6	179.833	0.36623	0.968286	0.152219	0.394776	0.357385	0.16976	0.000199455	0.770517	0.477559	0.433876	0.412653	0.662594	0.596089	0.575907	0.879321	0.614706	1.11467	0.695805	0.727134	0.801876	0.885288	0.860177	0.52907	branched-chain amino acid transporter
ACX60_05945	577	779	2630	522	741	527	6	1103	715	1112	882	281	153	220	164	159	204	275	173	223	152	277	198	1049.8	196.833	1.64668	1.93776	7.19915	1.43094	1.95503	1.79267	0.0108235	1.62854	1.51564	1.71761	1.74832	0.627785	0.410014	0.600391	0.552664	0.472734	0.667266	0.798789	0.347334	0.591558	0.445157	0.729714	0.592485	hypothetical protein
ACX60_05950	160	153	0	162	212	11	0	92	118	164	104	98	142	73	50	64	78	39	0	36	14	13	40	137.4	84.1667	0.334507	0.278809	0.000357179	0.325326	0.409754	0.0274116	0.000199455	0.0995091	0.183242	0.185574	0.151022	0.160393	0.278772	0.145945	0.123436	0.139397	0.186903	0.0829883	0.000323294	0.0699597	0.0300366	0.0250882	0.0876851	Rare lipoprotein A precursor
ACX60_05955	784	791	593	820	840	498	1442	1197	767	1029	535	1656	1532	1397	1019	1112	1104	1174	1477	1293	1155	1209	965	765.6	1303.33	1.01031	0.88847	0.732967	1.01501	1.00073	0.764932	1.17459	0.798032	0.734159	0.717695	0.478863	1.67059	1.85383	1.72152	1.55059	1.49289	1.63058	1.53983	1.33902	1.5488	1.52741	1.43815	1.3039	murein transglycosylase
ACX60_05960	630	984	0	728	722	1034	481	2066	1817	2145	1462	1171	612	874	754	737	717	1143	1374	1132	1044	1128	1134	612.8	810.833	0.711615	0.968789	0.000357179	0.789867	0.753952	1.39214	0.343427	1.20733	1.52447	1.31135	1.14702	1.03546	0.649129	0.944051	1.00568	0.867281	0.928239	1.31407	1.09184	1.18853	1.21016	1.17613	1.34307	rod shape-determining protein RodA
ACX60_05965	286	410	1	354	467	342	0	578	276	683	561	1176	813	865	611	775	761	938	1511	857	725	1006	968	303.6	833.5	0.567575	0.709204	0.00190349	0.674805	0.856793	0.808984	0.000199455	0.593437	0.406841	0.733611	0.773287	1.82699	1.51504	1.64155	1.4318	1.60231	1.73092	1.89464	2.10956	1.58088	1.4765	1.84288	2.01425	hypothetical protein
ACX60_05970	167	146	1	173	139	278	1	692	318	587	444	173	1	120	107	100	175	132	371	226	220	186	207	125.2	112.667	0.265296	0.202161	0.00152373	0.263985	0.204142	0.5264	0.00100415	0.568735	0.375232	0.504708	0.489912	0.215146	0.00149173	0.182295	0.200717	0.165502	0.318632	0.21343	0.414627	0.333721	0.358653	0.272752	0.344798	NADPH-dependent 7-cyano-7-deazaguanine reductase
ACX60_05975	443	571	0	510	492	566	3	1342	1224	1271	794	373	150	246	186	247	211	460	438	415	397	358	302	403.2	235.5	0.739256	0.830533	0.000357179	0.817484	0.759029	1.12581	0.00316444	1.1586	1.51716	1.14795	0.920306	0.487273	0.235048	0.39256	0.366513	0.429414	0.403562	0.781297	0.514203	0.643723	0.679859	0.551461	0.528419	ABC transporter permease
ACX60_05980	412	397	0	365	404	427	0	1214	387	1136	677	453	308	302	271	363	234	379	536	435	458	455	380	315.6	321.833	0.568403	0.477397	0.000357179	0.483693	0.515279	0.702172	0.000199455	0.866497	0.396578	0.848252	0.648736	0.489249	0.399011	0.398424	0.441482	0.521739	0.370008	0.532188	0.520227	0.557838	0.648428	0.579444	0.549696	ABC transporter
ACX60_05990	477	604	1	483	543	530	0	1121	755	1006	667	607	463	393	323	391	460	432	725	514	327	470	552	421.6	439.5	0.973581	1.07453	0.0019577	0.946931	1.0246	1.2894	0.000199455	1.18372	1.14461	1.11132	0.945584	0.969873	0.88738	0.767053	0.778469	0.831416	1.07609	0.897438	1.04102	0.975162	0.684918	0.885508	1.18133	hypothetical protein
ACX60_05995	1149	1617	2486	1468	1385	678	1265	2097	1570	2423	1608	853	837	885	522	736	892	732	1310	784	678	769	495	1621	787.5	2.16056	2.65025	4.48375	2.65149	2.40768	1.51961	1.50356	2.04002	2.19283	2.46597	2.10016	1.25565	1.47791	1.59136	1.15905	1.44182	1.92242	1.40096	1.73295	1.37032	1.30832	1.33479	0.97596	DNA exonuclease
ACX60_06000	2232	3038	862	2207	2469	2134	3120	4481	2342	3906	3472	2548	2231	2153	1778	2284	1999	2242	4359	2470	2417	2389	2099	2161.6	2165.5	2.34268	2.77931	0.867799	2.22505	2.39575	2.66975	2.06994	2.43323	1.82584	2.21891	2.53116	2.09359	2.19884	2.16094	2.20361	2.49748	2.40474	2.39509	3.21866	2.40977	2.60335	2.3146	2.31	triacylglycerol lipase
ACX60_06010	605	684	34	864	719	489	3	1531	1223	1734	948	2017	1458	1662	1325	1464	1397	1288	2191	1656	1679	1661	1508	581.2	1553.83	0.538961	0.531114	0.0290519	0.739322	0.592152	0.51924	0.00168931	0.705613	0.809258	0.836063	0.586585	1.40663	1.21965	1.41583	1.39381	1.35872	1.42638	1.16784	1.37314	1.37127	1.53494	1.36588	1.40859	RND transporter
ACX60_06015	1731	1547	339	1974	1766	1400	3827	3056	2372	3818	1884	3283	2895	2965	2079	2521	2284	2539	3289	2632	2222	2674	2298	1471.4	2671.17	0.702389	0.547142	0.131939	0.769387	0.66248	0.677119	0.981575	0.641539	0.714913	0.838501	0.530984	1.04285	1.10307	1.15049	0.996138	1.06571	1.06222	1.0486	0.938887	0.992718	0.925255	1.00157	0.97771	transporter
ACX60_06020	905	746	98	831	764	713	1463	1202	1438	1163	1141	1645	945	1434	1167	1090	1154	1113	1362	1266	1154	1315	1131	668.8	1239.17	0.959244	0.689205	0.0996322	0.846056	0.748644	0.900796	0.980188	0.659135	1.13213	0.667187	0.840013	1.36496	0.940561	1.45348	1.46062	1.20363	1.40192	1.20072	1.01561	1.24731	1.25523	1.28661	1.25696	RND transporter
ACX60_06025	742	921	1081	754	751	801	500	1502	1168	1834	1363	1046	776	930	504	844	679	793	1289	791	889	849	559	849.8	796.5	0.928359	1.00439	1.29727	0.906152	0.868668	1.19454	0.395428	0.972236	1.08546	1.24194	1.18448	1.02451	0.911693	1.11269	0.744608	1.10013	0.973684	1.00984	1.13458	0.919917	1.14143	0.980529	0.733337	transcriptional regulator
ACX60_06030	624	787	0	574	695	524	1	1216	956	1066	704	457	343	355	296	324	298	334	316	381	396	354	273	536	345.5	1.02538	1.12721	0.000357179	0.906005	1.05581	1.02633	0.00103869	1.03377	1.16686	0.948082	0.803515	0.587881	0.529261	0.557839	0.574352	0.554669	0.561246	0.558617	0.365306	0.58195	0.66778	0.536964	0.470374	ABC transporter substrate-binding protein
ACX60_06035	147	208	0	138	100	95	2	261	320	320	324	502	435	313	231	306	190	188	288	323	260	309	243	118.6	329.5	0.275213	0.339426	0.000357179	0.248169	0.173083	0.211998	0.00236683	0.252803	0.445	0.324257	0.421325	0.735746	0.764743	0.56037	0.51068	0.596844	0.407701	0.358242	0.379327	0.5621	0.499531	0.534012	0.477021	histidine ABC transporter permease
ACX60_06040	1206	1210	732	1160	1221	1206	3929	2059	1700	2292	1247	381	192	313	234	338	224	234	643	285	306	352	301	1105.8	280.333	2.18187	1.90808	1.27024	2.01584	2.0422	2.60067	4.49312	1.9272	2.28448	2.24431	1.567	0.539608	0.32618	0.541508	0.499899	0.637068	0.464478	0.430888	0.818392	0.479276	0.56812	0.587848	0.570989	amino acid ABC transporter permease
ACX60_06045	217	139	1	267	211	249	0	508	445	354	52	600	754	545	352	520	379	460	996	439	345	529	337	167	525	0.360719	0.201397	0.00159442	0.426322	0.32426	0.493361	0.000199455	0.43688	0.549449	0.318493	0.0600389	0.780787	1.17694	0.866333	0.690934	0.900534	0.722079	0.778276	1.16476	0.678318	0.588526	0.811719	0.58738	amino acid transporter
ACX60_06050	102	136	0	97	122	60	941	143	203	257	74	461	471	358	227	349	334	316	571	398	325	409	304	91.4	366.667	0.399922	0.464776	0.000357179	0.365312	0.442218	0.280403	2.33211	0.290068	0.591193	0.545376	0.201524	1.41497	1.73409	1.34226	1.05096	1.42557	1.50092	1.26104	1.575	1.4505	1.30766	1.48026	1.24977	transporter
ACX60_06055	252	388	0	273	169	257	0	523	473	434	359	368	379	277	212	188	255	274	540	304	343	374	213	216.4	279.833	1.23599	1.65873	0.000357179	1.28616	0.766308	1.50247	0.000199455	1.32711	1.72319	1.15211	1.22301	1.41298	1.74554	1.29919	1.22782	0.96064	1.43348	1.36783	1.86328	1.38595	1.72642	1.69327	1.0954	(4Fe-4S)-binding protein
ACX60_06060	1435	1590	1507	1515	1564	1149	1	2932	1811	2919	2342	1787	1184	1475	1076	1118	974	1140	2057	1328	1265	1384	1309	1522.2	1269	1.35115	1.3049	1.361	1.37019	1.36141	1.28952	0.000595162	1.42825	1.26656	1.48755	1.53164	1.31719	1.04683	1.32807	1.19632	1.09668	1.0511	1.0925	1.36255	1.16227	1.2223	1.20289	1.29232	protease
ACX60_06065	877	768	1115	812	867	718	3	1814	1100	1852	889	1425	1082	1219	964	1140	1211	1124	1868	1213	1141	1275	1318	887.8	1173.5	0.77485	0.591437	0.9449	0.689115	0.708172	0.756134	0.00167542	0.829172	0.721886	0.885618	0.545557	0.98561	0.897677	1.02991	1.00573	1.04933	1.2263	1.01077	1.16108	0.996182	1.03452	1.03985	1.22099	GntR family transcriptional regulator
ACX60_06070	391	940	0	537	553	440	0	850	574	794	535	598	388	410	438	399	514	400	645	433	583	396	379	484.2	457.833	0.580401	1.21621	0.000357179	0.765672	0.758888	0.778503	0.000199455	0.652769	0.632879	0.63791	0.551601	0.694904	0.540826	0.581988	0.767733	0.617038	0.874481	0.604335	0.673566	0.597446	0.88809	0.542609	0.589889	phenazine biosynthesis protein PhzF
ACX60_06080	840	953	3799	893	946	691	1	1684	1071	1557	1583	1096	1010	927	819	843	873	949	1391	869	902	824	805	1486.2	928	1.55907	1.54173	6.76314	1.59204	1.62323	1.52869	0.0011732	1.61703	1.4765	1.56409	2.04074	1.59246	1.76028	1.6453	1.79496	1.63005	1.8571	1.79275	1.81628	1.49922	1.71803	1.41174	1.56661	methyltransferase
ACX60_06085	1019	1353	183	1098	1186	739	1869	1884	1023	2056	1582	1653	1480	1389	984	1284	1254	1156	1993	1432	1376	1373	1260	967.8	1340.67	1.03663	1.19972	0.178565	1.07293	1.11542	0.896092	1.20184	0.991567	0.77301	1.13204	1.11784	1.31643	1.4138	1.35124	1.18204	1.36083	1.46213	1.19695	1.42636	1.35411	1.43651	1.28933	1.34401	Mg2+ transporter-C, MgtC family protein
ACX60_06090	923	1500	1	1123	1371	961	2156	1699	2216	1976	1563	2731	2128	2094	1638	2093	1847	2114	3215	2109	1924	2327	1911	983.6	2088.5	0.677643	0.959887	0.000704194	0.791948	0.930547	0.840967	1.00054	0.64533	1.20844	0.785188	0.797037	1.56962	1.46705	1.47013	1.42003	1.60087	1.55418	1.57969	1.66054	1.43925	1.44958	1.57702	1.47109	type II secretion system protein E
ACX60_06095	220	322	0	143	220	140	0	319	139	217	223	659	787	588	549	501	573	599	631	554	363	631	601	181	609.5	0.790495	1.00847	0.000357179	0.493549	0.730804	0.599599	0.000199455	0.593002	0.370979	0.422011	0.556547	1.85368	2.65537	2.02038	2.32934	1.87543	2.35976	2.19063	1.59505	1.85032	1.33851	2.09289	2.26428	hypothetical protein
ACX60_06100	525	629	884	510	629	290	2	1059	872	1018	470	432	587	364	315	306	311	324	421	350	249	369	299	635.4	385.833	1.02299	1.0683	1.65218	0.954554	1.13309	0.673546	0.00246336	1.06757	1.26208	1.07361	0.636108	0.658975	1.07405	0.678256	0.724783	0.621186	0.694559	0.642576	0.577117	0.633929	0.497908	0.663712	0.610891	regulator
ACX60_06105	695	922	567	833	803	524	1	1483	901	1315	1237	1573	1299	1312	894	1191	1015	1181	1370	1243	1210	1292	1313	764	1214	0.66017	0.763364	0.516592	0.760035	0.705161	0.593279	0.000600421	0.728789	0.635702	0.676059	0.816133	1.16969	1.15866	1.19175	1.00275	1.17861	1.10503	1.14179	0.915505	1.09749	1.17949	1.13286	1.30772	histidine kinase
ACX60_06110	177	167	0	170	171	124	879	463	366	321	463	142	170	119	89	93	155	144	185	155	185	172	114	137	128	1.34306	1.10451	0.000357179	1.23905	1.19955	1.1215	4.21595	1.81757	2.06282	1.3183	2.44019	0.843495	1.21128	0.863472	0.797438	0.735178	1.348	1.11212	0.987558	1.09323	1.44056	1.20473	0.906999	hemin transporter HemP
ACX60_06115	810	1279	19	959	870	747	825	1422	1065	1642	959	1801	1388	1316	960	1072	1118	1267	1591	1345	1171	1349	1243	787.4	1275.83	1.16224	1.5996	0.0261492	1.32174	1.15407	1.27758	0.748255	1.0556	1.13506	1.27518	0.955763	2.02301	1.87015	1.8057	1.62655	1.60248	1.83861	1.85035	1.60602	1.79388	1.72427	1.78675	1.87009	dGTP-pyrophosphohydrolase
ACX60_06120	598	501	1465	535	636	279	0	1048	737	989	840	662	489	540	319	457	535	479	557	511	508	468	361	747	500.333	1.39998	1.02232	3.28965	1.20307	1.37651	0.778538	0.000199455	1.26932	1.28158	1.25315	1.3659	1.21325	1.07499	1.20891	0.88185	1.11461	1.43552	1.14136	0.917368	1.11199	1.22045	1.01136	0.886148	tetratricopeptide repeat protein
ACX60_06125	874	869	2878	1000	966	1211	3442	3779	2425	3417	1721	2765	1589	2333	1799	2078	1652	2323	2741	2815	2332	3045	1974	1317.4	2036	0.470539	0.407787	1.48617	0.517132	0.480798	0.777114	1.17133	1.05257	0.969737	0.995673	0.643554	1.16534	0.803309	1.2011	1.14367	1.16551	1.01937	1.27292	1.03815	1.40871	1.2884	1.51325	1.11432	penicillin-binding protein
ACX60_06140	621	729	151	678	538	575	699	1195	706	836	851	964	1047	762	644	792	692	789	791	793	557	978	665	543.4	816.833	0.790775	0.80913	0.18443	0.829294	0.633352	0.872742	0.562631	0.787261	0.667766	0.576176	0.752682	0.960972	1.25194	0.927888	0.96835	1.05069	1.00996	1.0226	0.70861	0.93863	0.72787	1.14958	0.887898	glycosyl transferase
ACX60_06145	599	915	465	701	857	468	1308	981	1190	997	608	1633	1263	1206	851	1107	1010	913	1572	1123	1095	1092	867	707.4	1178.33	0.568981	0.757568	0.42366	0.639597	0.752582	0.529875	0.785351	0.482091	0.839607	0.512571	0.401139	1.21431	1.12655	1.09546	0.954521	1.09548	1.09958	0.882691	1.05049	0.991541	1.06739	0.957491	0.863515	C4-dicarboxylate transporter
ACX60_06150	725	777	695	756	868	431	527	1332	1070	1167	1106	1010	783	885	718	768	691	726	1065	838	773	805	662	764.2	809.167	0.816777	0.762985	0.751006	0.818097	0.904038	0.578761	0.375285	0.776353	0.89538	0.71158	0.865448	0.890757	0.828327	0.953428	0.955157	0.901393	0.892236	0.83247	0.844081	0.877545	0.89368	0.837148	0.781994	acyl-CoA dehydrogenase
ACX60_06155	610	898	338	666	503	399	843	1073	743	975	594	1160	783	817	682	839	726	896	1143	932	927	1026	802	603	834.5	0.896203	1.14996	0.476306	0.939871	0.683197	0.698724	0.782868	0.815578	0.810818	0.775298	0.606154	1.33416	1.08022	1.14783	1.18317	1.28418	1.2225	1.33983	1.18139	1.27278	1.39763	1.39144	1.23547	alpha/beta hydrolase
ACX60_06170	86	59	0	87	76	65	0	278	13	265	84	417	478	454	462	354	423	347	593	373	493	449	368	61.6	431.333	0.289648	0.173202	0.000357179	0.281455	0.23664	0.260941	0.000199455	0.484402	0.0325217	0.483065	0.196504	1.09946	1.51173	1.4622	1.83738	1.24212	1.63286	1.18951	1.40506	1.16773	1.70395	1.39592	1.29957	hypothetical protein
ACX60_06175	622	721	0	658	652	404	2	1184	934	943	1214	988	579	861	507	623	568	665	916	739	577	722	691	530.6	687.667	0.549552	0.555243	0.000357179	0.558421	0.532558	0.425457	0.00111695	0.541202	0.612947	0.450938	0.745001	0.683356	0.480365	0.727445	0.528945	0.573448	0.575178	0.598007	0.569354	0.606907	0.523156	0.588838	0.640141	aminoacyl-histidine dipeptidase
ACX60_06180	792	1078	565	869	1064	801	309	1560	1471	1543	1201	1089	1107	960	714	848	846	820	1903	916	810	919	826	873.6	927.333	0.976707	1.15874	0.668314	1.02938	1.21306	1.17741	0.24087	0.995298	1.34744	1.02989	1.02873	1.05133	1.28192	1.13211	1.03973	1.08949	1.19576	1.02925	1.651	1.05001	1.02509	1.04615	1.06807	RNA 3'-phosphate cyclase
ACX60_06185	795	1136	1	764	912	575	1155	1485	676	1112	1125	158	69	206	124	151	190	227	216	188	213	148	207	721.6	149.667	2.2391	2.78877	0.00270146	2.06689	2.37466	1.93032	2.05623	2.16382	1.4142	1.69511	2.20079	0.348365	0.182486	0.55482	0.412394	0.443068	0.613331	0.650726	0.427985	0.492179	0.615633	0.384776	0.611302	septicolysin
ACX60_06190	402	485	7	409	461	483	594	523	535	868	293	719	795	607	642	608	481	569	941	638	652	711	684	352.8	642	1.35394	1.42378	0.0226133	1.32316	1.43541	1.93899	1.26457	0.911304	1.33839	1.58227	0.685425	1.89572	2.51428	1.95497	2.55324	2.13336	1.85675	1.95052	2.22962	1.99734	2.2535	2.21046	2.41551	hypothetical protein
ACX60_06195	615	718	1	734	670	579	8	1519	740	1270	752	1042	1111	876	541	913	607	800	1018	966	781	816	863	547.6	848.333	0.625643	0.636657	0.000975764	0.717241	0.630127	0.70208	0.0051443	0.799464	0.559167	0.699267	0.531361	0.829835	1.06131	0.852187	0.649881	0.967632	0.707744	0.828339	0.728565	0.913458	0.815342	0.766271	0.920539	Fis family transcriptional regulator
ACX60_06200	807	1257	0	821	886	778	1137	1268	1336	1741	1268	681	563	655	510	568	476	543	1051	606	764	614	515	754.2	575.5	1.06877	1.45103	0.000357179	1.04441	1.08479	1.22814	0.951825	0.868801	1.31425	1.24795	1.16641	0.706043	0.700156	0.829531	0.797567	0.783696	0.722528	0.731945	0.979228	0.746009	1.03835	0.750622	0.715153	beta-lactamase
ACX60_06205	841	880	473	914	943	666	849	1570	1567	2084	1234	1553	1403	1102	859	961	815	924	1732	1213	1151	1101	1188	810.2	1115.5	0.677603	0.618005	0.365539	0.707365	0.702414	0.639603	0.432386	0.654438	0.937792	0.908793	0.690582	0.979543	1.06148	0.849064	0.817255	0.80666	0.752616	0.757737	0.98174	0.908448	0.951682	0.818856	1.00364	transcriptional regulator
ACX60_06210	122	52	0	134	90	119	0	274	93	249	268	192	148	124	65	100	88	128	71	97	147	169	164	79.6	119.5	0.249008	0.0925096	0.000357179	0.26271	0.169824	0.289506	0.000199455	0.28933	0.140992	0.275068	0.379935	0.30678	0.283655	0.242022	0.156658	0.212638	0.20586	0.265907	0.101949	0.184029	0.307899	0.318406	0.350976	hydrolase
ACX60_06215	212	370	0	216	254	273	0	519	284	431	364	803	967	693	473	542	654	564	1267	702	586	795	802	210.4	688.667	0.353775	0.538174	0.000357179	0.346228	0.391856	0.543013	0.000199455	0.448072	0.35202	0.389275	0.421903	1.04901	1.51528	1.10587	0.932046	0.942276	1.25085	0.957938	1.48743	1.0889	1.00352	1.22461	1.40328	hypothetical protein
ACX60_06220	476	677	1	450	496	387	2	749	394	681	825	601	407	473	460	531	466	540	903	624	610	583	506	420	489.667	0.985575	1.2218	0.00198598	0.894979	0.949437	0.955103	0.00261757	0.802332	0.60595	0.763163	1.18647	0.974159	0.79132	0.936533	1.12467	1.14542	1.10587	1.138	1.31534	1.20096	1.29613	1.11427	1.09853	metal-dependent hydrolase
ACX60_06225	1361	1364	8	1431	1609	1116	1678	2150	2351	2370	1437	701	410	422	438	395	281	339	768	413	420	383	412	1154.6	441.167	2.23645	1.95364	0.0126091	2.2587	2.44433	2.18586	1.74292	1.8278	2.86954	2.10784	1.64013	0.901761	0.632644	0.663121	0.849885	0.676217	0.529229	0.56698	0.887833	0.630828	0.708252	0.580953	0.709869	thiazole synthase
ACX60_06235	146	148	0	201	120	164	0	140	209	158	154	442	167	320	317	268	301	178	204	190	136	217	357	123	302.5	0.515978	0.4559	0.000357179	0.682326	0.392068	0.690842	0.000199455	0.255974	0.548633	0.30222	0.378024	1.22285	0.554203	1.08145	1.32289	0.986735	1.21922	0.640272	0.507198	0.624153	0.493235	0.707911	1.3229	membrane protein
ACX60_06245	334	236	339	261	268	244	0	566	424	592	555	145	156	109	82	120	146	122	140	112	112	188	94	287.6	126.333	1.75854	1.08304	1.71198	1.31997	1.30449	1.53127	0.000199455	1.54174	1.65817	1.687	2.02964	0.597648	0.771266	0.548796	0.509804	0.658224	0.881036	0.65378	0.518563	0.548129	0.605146	0.913699	0.518934	oxidoreductase
ACX60_06250	14	0	981	31	65	46	1	0	0	1	0	110	86	64	9	64	160	55	77	72	68	35	39	218.2	82.1667	0.085185	0.000414277	5.72529	0.181182	0.365637	0.333618	0.00384609	0.000180465	0.000316009	0.00329323	0.000213681	0.523962	0.491369	0.372387	0.064664	0.405698	1.11581	0.340616	0.329606	0.407218	0.424601	0.196582	0.248817	cold-shock protein
ACX60_06255	724	612	0	670	968	436	0	1169	795	793	796	566	497	527	332	459	276	468	835	347	308	480	337	594.8	442.833	0.811398	0.597828	0.000357179	0.721254	1.00293	0.582423	0.000199455	0.677797	0.661791	0.481012	0.619625	0.496574	0.52303	0.564788	0.439358	0.535915	0.35452	0.533836	0.658341	0.36148	0.354228	0.496567	0.396009	DEAD/DEAH box helicase
ACX60_06260	177	237	13	156	198	257	0	305	137	149	196	145	49	131	180	132	82	106	296	142	101	118	92	156.2	119.833	0.600842	0.701238	0.0423276	0.508662	0.621376	1.03987	0.000199455	0.535644	0.345435	0.273754	0.462129	0.385325	0.156192	0.425244	0.721514	0.466819	0.319034	0.366235	0.706884	0.448059	0.35184	0.369752	0.327458	hypothetical protein
ACX60_06275	435	404	0	462	479	143	267	627	693	601	425	523	209	389	252	324	236	327	355	356	260	329	368	356	322.167	1.23324	0.998321	0.000357179	1.25811	1.25544	0.483228	0.478471	0.919637	1.45932	0.922192	0.836891	1.16074	0.556391	1.0546	0.843616	0.956956	0.766845	0.94357	0.708039	0.938143	0.756432	0.860986	1.09392	phosphohistidine phosphatase
ACX60_06280	561	795	0	620	624	346	180	919	434	896	781	1301	1002	966	813	1017	919	937	836	935	845	1070	963	520	1003	0.635346	0.784773	0.000357179	0.67446	0.653331	0.467068	0.128856	0.538458	0.365086	0.549215	0.614354	1.15344	1.06559	1.04617	1.08723	1.19993	1.19289	1.08007	0.666074	0.98428	0.982067	1.11859	1.14355	general secretion pathway protein GspL
ACX60_06285	303	340	0	223	315	110	0	392	421	503	360	585	345	486	342	451	354	373	771	521	487	417	423	236.2	427.167	0.815977	0.798075	0.000357179	0.576843	0.784238	0.353089	0.000199455	0.546149	0.842123	0.733147	0.673377	1.23329	0.872427	1.25156	1.08754	1.26532	1.09263	1.02238	1.46069	1.30417	1.34586	1.0366	1.19442	type II secretion system protein M
ACX60_06315	293	364	0	203	211	287	0	283	652	234	320	624	761	600	634	578	380	580	970	632	550	552	414	214.2	596.167	0.391662	0.424106	0.000357179	0.26065	0.260752	0.45728	0.000199455	0.195713	0.647365	0.169296	0.297108	0.652981	0.955219	0.766962	1.00073	0.804932	0.582188	0.789111	0.912188	0.785273	0.754472	0.68112	0.580261	bifunctional glyoxylate/hydroxypyruvate reductase B
ACX60_06320	403	433	1	500	485	323	0	690	952	571	620	1220	889	1133	779	920	771	905	805	977	938	891	894	364.4	952	0.362011	0.339027	0.000861608	0.431424	0.402773	0.34584	0.000199455	0.320667	0.635201	0.277613	0.386837	0.857924	0.749882	0.973253	0.826302	0.860978	0.793792	0.827431	0.508723	0.815776	0.864682	0.738814	0.842042	hypothetical protein
ACX60_06325	427	398	972	454	575	342	1	1097	555	810	598	229	209	229	112	171	203	190	171	214	152	245	200	565.2	192.167	1.23499	1.00334	2.69647	1.26127	1.53747	1.17901	0.00182819	1.64147	1.1923	1.26797	1.20132	0.518494	0.567619	0.63336	0.382507	0.515252	0.672927	0.559315	0.347937	0.57532	0.451146	0.654098	0.606521	glutamyl-tRNA amidotransferase
ACX60_06340	1018	1510	2076	1041	1108	1217	219	2054	1485	1863	1200	1349	963	974	862	1005	825	1035	1375	1073	1215	1113	764	1350.6	996.333	1.18946	1.53783	2.3266	1.16834	1.19686	1.69492	0.161745	1.24163	1.2888	1.17815	0.973875	1.23392	1.05658	1.08828	1.18931	1.22336	1.10482	1.23086	1.13025	1.16536	1.45685	1.20043	0.935998
ACX60_06345	722	913	801	856	973	673	6	1285	869	1081	1130	1202	1080	1027	796	883	823	827	1527	1036	837	1049	845	853	968.5	1.05714	1.16519	1.12492	1.20389	1.31707	1.17454	0.00555304	0.973391	0.945089	0.856659	1.14919	1.37775	1.48489	1.43795	1.37624	1.34692	1.38112	1.23244	1.57291	1.40999	1.25764	1.41779	1.29727	ATPase AAA
ACX60_06350	1229	1527	2520	1193	1560	1028	1793	2484	1509	2520	1611	1501	1005	1215	1018	1107	1021	1180	1925	1230	971	1305	1249	1605.8	1144.5	1.05129	1.13851	2.06758	0.980229	1.23366	1.04814	0.96947	1.09929	0.958775	1.1667	0.957162	1.00513	0.807254	0.99386	1.02826	0.986517	1.00099	1.02735	1.15843	0.97799	0.852366	1.03044	1.12024	hypothetical protein
ACX60_06355	879	1360	394	967	1029	1028	2867	1983	1013	2203	1475	750	564	584	537	494	481	702	567	643	609	720	727	925.8	568.333	1.41203	1.90425	0.607078	1.49211	1.52817	1.96836	2.91117	1.64804	1.20871	1.91539	1.64576	0.943168	0.850764	0.897114	1.01863	0.826742	0.885598	1.14778	0.640778	0.960121	1.00394	1.06765	1.22453	protein kinase
ACX60_06380	741	922	0	824	771	375	5	1703	959	1280	1200	1249	848	963	791	946	1024	1057	1226	1148	1094	964	819	651.6	970.167	1.04236	1.13048	0.000357179	1.11339	1.00267	0.628766	0.00444586	1.23938	1.00202	0.974539	1.17247	1.37542	1.12014	1.29541	1.3139	1.38637	1.65096	1.51336	1.21328	1.50108	1.57927	1.25175	1.208	LuxR family transcriptional regulator
ACX60_06385	600	992	681	829	671	410	556	1193	731	934	1195	879	788	790	513	672	691	663	1193	669	683	719	563	754.6	722.167	0.562476	0.810576	0.61234	0.746491	0.581536	0.458134	0.329467	0.578605	0.509012	0.4739	0.778109	0.64508	0.693671	0.708205	0.567877	0.65631	0.742449	0.632605	0.786796	0.582959	0.657068	0.622189	0.553402	omega amino acid--pyruvate aminotransferase
ACX60_06390	725	768	3197	675	649	625	2	1108	1222	1106	1347	2118	1913	1608	981	1544	1475	1477	2486	1601	1510	1717	1292	1202.8	1606.5	0.596435	0.550701	2.52267	0.533392	0.493596	0.61286	0.00104001	0.471578	0.746714	0.492456	0.769684	1.36403	1.4778	1.265	0.952969	1.3233	1.39076	1.23672	1.43878	1.22427	1.27479	1.30387	1.11447	methylmalonate-semialdehyde dehydrogenase
ACX60_06395	921	922	900	996	996	943	278	1972	1284	1969	1027	2022	1194	1670	1376	1314	1229	1504	2324	1619	1355	1701	1221	947	1467.5	0.850421	0.742053	0.797095	0.883388	0.850228	1.03787	0.162257	0.942043	0.880638	0.984029	0.658666	1.4616	1.03527	1.47459	1.5003	1.26403	1.30066	1.41348	1.50966	1.38957	1.28396	1.44984	1.18214	gamma-aminobutyrate transporter
ACX60_06405	545	514	963	678	709	548	0	805	996	895	605	1109	942	963	798	861	662	840	919	785	784	881	759	681.8	889.167	0.693998	0.570498	1.1762	0.829294	0.83466	0.831761	0.000199455	0.530331	0.94206	0.616839	0.535103	1.10552	1.12639	1.17265	1.19991	1.14223	0.966174	1.0887	0.823277	0.929161	1.02451	1.03557	1.01341	acyl-CoA dehydrogenase
ACX60_06410	528	617	1	523	703	358	1	989	542	826	407	703	561	624	409	508	521	610	635	563	585	476	453	474.4	554.333	0.857797	0.873706	0.00155827	0.816149	1.05586	0.69325	0.00102692	0.831258	0.654045	0.726303	0.459267	0.894083	0.855831	0.969425	0.784618	0.859808	0.970117	1.00866	0.72576	0.850195	0.975311	0.713835	0.771664	LmbE protein
ACX60_06415	412	459	0	388	417	285	0	555	315	665	538	213	116	114	119	195	81	164	156	214	90	126	98	335.2	139.667	0.88724	0.861562	0.000357179	0.802589	0.830198	0.731552	0.000199455	0.618339	0.503863	0.775092	0.804723	0.359084	0.234572	0.234762	0.302605	0.437488	0.199924	0.359463	0.23634	0.428369	0.198895	0.25047	0.221284	methyltransferase
ACX60_06420	351	441	108	422	350	264	225	790	202	652	596	790	477	640	339	585	474	603	1041	592	461	633	593	334.4	550.833	0.70306	0.769933	0.207492	0.811923	0.648119	0.630297	0.284874	0.818656	0.300535	0.706838	0.829185	1.23875	0.897177	1.22587	0.801806	1.22075	1.08818	1.22933	1.46691	1.10222	0.947596	1.17039	1.24543	glycosyl transferase
ACX60_06430	67	114	1	72	70	62	1	69	102	245	118	679	544	511	437	600	709	541	658	610	589	648	889	64.8	580	0.183886	0.272714	0.00263249	0.189812	0.177612	0.202825	0.00173483	0.0979741	0.207937	0.363937	0.224944	1.45887	1.402	1.34114	1.41625	1.71558	2.23026	1.51125	1.27048	1.55619	1.65892	1.64168	2.55832	blue light sensor protein
ACX60_06435	258	271	0	173	151	100	0	235	182	281	378	536	482	476	376	331	388	367	561	453	373	625	391	170.6	431.5	1.02088	0.934657	0.000357179	0.657532	0.552372	0.471639	0.000199455	0.481072	0.534912	0.601793	1.03888	1.66031	1.79092	1.80111	1.75681	1.36449	1.75963	1.47804	1.56166	1.66614	1.5146	2.28283	1.62222	membrane protein
ACX60_06440	421	632	821	439	509	284	1	768	624	777	957	632	605	518	403	450	596	532	570	529	496	564	569	564.4	534	0.897631	1.17452	1.679	0.899079	1.00331	0.721756	0.00134772	0.847161	0.98823	0.896652	1.41725	1.05488	1.21128	1.05615	1.01462	0.999576	1.45646	1.1545	0.854987	1.04841	1.08526	1.11003	1.27206	threonine transporter
ACX60_06445	650	845	2	744	913	455	1	1172	668	1237	978	1357	1340	1160	886	990	891	910	1521	1051	977	1136	968	630.8	1104	1.00295	1.13645	0.00295997	1.10269	1.30238	0.836821	0.000975325	0.935581	0.765595	1.03305	1.04815	1.63914	1.94153	1.7116	1.6143	1.59143	1.57572	1.42913	1.65106	1.5074	1.54702	1.61802	1.5661	AraC family transcriptional regulator
ACX60_06450	1602	1937	2680	1858	1759	1391	3	2983	2532	2886	2785	2871	2153	2174	1763	2184	1985	2282	3511	2264	2339	2286	2289	1967.2	2188.33	1.80008	1.89709	2.8884	2.00536	1.82724	1.863	0.00213076	1.73409	2.11325	1.75514	2.17357	2.52543	2.27168	2.33597	2.33919	2.55664	2.55638	2.60982	2.77542	2.36464	2.6971	2.37108	2.69684	alpha/beta hydrolase
ACX60_06455	265	275	0	266	233	93	0	334	474	297	400	487	213	332	319	348	306	335	411	342	372	321	312	207.8	334.167	0.27679	0.250361	0.000357179	0.266872	0.224989	0.115783	0.000199455	0.180484	0.367739	0.167899	0.290191	0.398204	0.208909	0.331605	0.393441	0.378679	0.366321	0.356136	0.302005	0.33204	0.398735	0.309492	0.341695	sodium:glutamate symporter
ACX60_06460	308	337	1	315	330	238	286	477	656	418	373	728	862	651	578	557	511	502	571	690	551	623	648	258.2	647.833	0.440469	0.420072	0.00137169	0.432706	0.436295	0.405693	0.258532	0.352917	0.696829	0.32354	0.370504	0.81502	1.15757	0.890276	0.976061	0.829864	0.83757	0.730693	0.574473	0.917219	0.808636	0.822419	0.971671	ATPase AAA
ACX60_06465	209	277	0	246	233	233	0	422	329	475	206	595	479	454	344	358	300	361	369	377	523	454	396	193	421.667	0.386244	0.446195	0.000357179	0.436685	0.398082	0.513249	0.000199455	0.403476	0.451616	0.475113	0.264425	0.860805	0.831238	0.802325	0.750687	0.689265	0.635437	0.679031	0.479745	0.647615	0.991869	0.774483	0.767345	GntR family transcriptional regulator
ACX60_06475	60	72	90	64	54	86	0	120	214	74	29	99	113	60	26	51	42	66	14	71	123	72	52	68	65.1667	0.121311	0.126886	0.174536	0.124293	0.100936	0.207255	0.000199455	0.125522	0.321382	0.0809784	0.0407257	0.156696	0.214538	0.116006	0.0620738	0.107426	0.0973275	0.135819	0.0199135	0.133435	0.255207	0.134377	0.110239	TetR family transcriptional regulator
ACX60_06480	364	627	0	510	481	331	0	598	258	767	776	538	376	408	383	405	421	334	715	444	274	379	315	396.4	421.833	0.876007	1.31523	0.000357179	1.17895	1.07017	0.949491	0.000199455	0.744555	0.461194	0.999054	1.29714	1.01359	0.849706	0.938957	1.0884	1.01543	1.16125	0.818124	1.21055	0.993228	0.676696	0.841949	0.794871	protein CsuA/B
ACX60_06490	90	131	1052	72	84	15	0	191	56	76	83	58	97	44	30	56	43	79	45	54	50	35	84	285.8	54.6667	0.224122	0.284343	2.51275	0.172223	0.193385	0.0445235	0.000199455	0.246073	0.103583	0.102434	0.143562	0.113068	0.226823	0.104779	0.088216	0.145284	0.122729	0.200233	0.0788357	0.124996	0.127776	0.0804544	0.219331	protein CsuB
ACX60_06495	204	168	0	212	214	157	272	309	341	381	361	582	606	469	352	501	328	428	667	520	435	514	483	159.6	473	0.320522	0.230073	0.000357179	0.319949	0.310844	0.294025	0.270135	0.251174	0.397961	0.323996	0.393963	0.715852	0.894077	0.70466	0.653063	0.820074	0.59066	0.684444	0.737263	0.759435	0.701381	0.745472	0.79571	protein CsuC
ACX60_06500	2650	3245	632	2769	2598	2239	40	4988	2688	4475	3719	2388	1474	2112	1645	1940	1662	1725	2980	2049	1789	1911	1730	2378.8	1870.17	1.36844	1.46057	0.313032	1.37347	1.24028	1.37813	0.0130564	1.33258	1.03102	1.25072	1.3339	0.965351	0.714744	1.04292	1.00307	1.04368	0.983661	0.906639	1.08259	0.983513	0.948038	0.910919	0.936708	protein CsuD
ACX60_06505	834	662	2722	698	725	745	0	1140	1215	1330	771	817	844	686	615	597	589	577	814	676	593	758	547	1128.2	691.333	1.05575	0.730439	3.30505	0.84873	0.84847	1.12411	0.000199455	0.746605	1.14243	0.911246	0.677909	0.809638	1.00326	0.830424	0.919299	0.787333	0.854571	0.743429	0.72492	0.795432	0.770351	0.885741	0.726046	protein CsuE
ACX60_06515	1084	1290	723	999	1114	875	528	1903	1105	1664	1980	1293	895	1107	721	929	776	840	1482	1100	1067	1016	946	1042	953.5	0.940349	0.975392	0.601577	0.832421	0.893402	0.904742	0.28952	0.854059	0.712	0.781269	1.19301	0.878073	0.72905	0.918305	0.73855	0.839582	0.771539	0.741662	0.904435	0.886977	0.949864	0.813569	0.86046	glycine/betaine ABC transporter
ACX60_06520	468	586	1	436	553	366	0	942	747	903	713	893	1002	670	676	745	800	773	1248	893	721	886	976	408.8	797.667	0.9737	1.06269	0.00199559	0.871331	1.06367	0.907647	0.000199455	1.01396	1.1544	1.01684	1.03036	1.45446	1.95759	1.33301	1.66077	1.61482	1.90768	1.63691	1.82668	1.72699	1.5394	1.70158	2.12916	ADP-ribose pyrophosphatase
ACX60_06525	1004	945	1373	991	1168	935	863	2118	1225	2058	1279	1427	1559	1229	1198	1220	1337	1150	2052	1400	1153	1509	1278	1096.2	1328.33	1.70858	1.40173	2.24112	1.61992	1.83758	1.89657	0.928319	1.86473	1.54844	1.89555	1.51179	1.90107	2.49128	2.00001	2.40737	2.16296	2.60777	1.99189	2.45668	2.21457	2.01358	2.37045	2.28041	phosphohydrolase
ACX60_06530	285	394	0	304	373	257	1741	453	357	508	513	652	453	468	465	390	532	399	582	562	569	532	559	271.2	493.333	0.722267	0.87032	0.000357179	0.740021	0.873904	0.776324	2.78892	0.593937	0.672016	0.696794	0.903006	1.29352	1.07802	1.13417	1.39152	1.02969	1.54526	1.02918	1.03764	1.32388	1.4798	1.24453	1.4854	acetyltransferase
ACX60_06535	370	368	0	300	311	453	0	797	316	921	599	429	590	345	198	303	357	357	443	408	398	437	398	269.8	370.333	0.861515	0.746859	0.000357179	0.670965	0.669458	1.25723	0.000199455	0.960083	0.54652	1.16067	0.968742	0.781971	1.28999	0.768174	0.544391	0.735007	0.95272	0.84605	0.725661	0.883041	0.951002	0.939254	0.971682	TetR family transcriptional regulator
ACX60_06540	496	612	1379	453	747	388	2346	892	832	876	807	517	744	457	488	469	372	471	811	541	586	505	506	737.4	507.833	0.71889	0.773147	1.91707	0.630662	1.00093	0.6703	2.14928	0.66886	0.895699	0.687183	0.812409	0.586602	1.01258	0.633397	0.83519	0.708176	0.617959	0.694814	0.826934	0.72885	0.871597	0.675636	0.768973	membrane protein
ACX60_06545	454	485	0	403	513	281	0	801	359	785	322	856	376	619	636	591	600	449	865	657	414	734	647	371	613	0.949165	0.883806	0.000357179	0.809298	0.991528	0.700243	0.000199455	0.866378	0.557491	0.888266	0.467586	1.40098	0.738156	1.23753	1.5701	1.28724	1.43772	0.95543	1.27225	1.27676	0.888225	1.41652	1.41831	paraquat-inducible protein A
ACX60_06550	741	706	547	781	575	417	1	1520	663	964	983	1102	1014	1070	772	854	676	877	1149	840	880	936	823	670	914.667	1.18592	0.98485	0.839685	1.20062	0.850757	0.795479	0.00101163	1.25855	0.788147	0.835027	1.09272	1.38067	1.52387	1.63757	1.45894	1.42391	1.23999	1.42857	1.29367	1.24961	1.44529	1.38278	1.38107	paraquat-inducible protein A
ACX60_06555	780	669	51	858	814	443	2	1331	974	1328	1137	1437	1197	1100	633	1031	1268	1025	1029	1151	1078	1123	878	634.4	1111	0.591857	0.442464	0.0371181	0.625355	0.571016	0.400666	0.000959261	0.522504	0.548958	0.54539	0.599243	0.853593	0.852886	0.798167	0.567166	0.81502	1.10275	0.791612	0.549296	0.811815	0.839417	0.786579	0.698548	mammalian cell entry protein
ACX60_06560	557	891	1081	671	599	474	380	989	639	968	977	971	602	729	570	771	601	599	971	677	886	776	583	759.8	707.333	1.01197	1.41098	1.88379	1.17099	1.0061	1.02647	0.436396	0.929604	0.862326	0.951865	1.2329	1.38103	1.02703	1.26654	1.22285	1.45933	1.25148	1.10766	1.24108	1.1433	1.6519	1.30141	1.11061	hypothetical protein
ACX60_06565	199	332	574	211	281	205	2	563	273	420	316	640	476	381	545	370	458	453	912	567	383	547	477	319.4	478.333	0.519633	0.755634	1.43764	0.529229	0.678347	0.638049	0.0033011	0.760574	0.529498	0.593582	0.573128	1.30827	1.16715	0.951367	1.68045	1.00655	1.37071	1.20395	1.67536	1.37622	1.02631	1.31848	1.306	acetyltransferase
ACX60_06570	610	727	0	640	638	425	1	1293	1251	1218	623	1108	1219	979	838	924	679	851	1296	1178	998	1045	873	523	957.833	1.08086	1.1228	0.000357179	1.08927	1.04511	0.897604	0.00112002	1.1853	1.64647	1.16808	0.766739	1.53692	2.02823	1.65883	1.75335	1.70569	1.37894	1.53474	1.61552	1.94019	1.81471	1.70921	1.62194	racemase
ACX60_06575	278	284	0	297	289	348	4795	769	237	452	167	807	712	738	699	579	794	673	1263	769	729	741	752	229.6	721.5	0.393638	0.35051	0.000357179	0.403949	0.378314	0.587338	4.29166	0.563337	0.249264	0.3464	0.164244	0.894537	0.946689	0.999282	1.16873	0.85412	1.28857	0.969916	1.25813	1.01214	1.0593	0.968526	1.11648	membrane protein
ACX60_06580	880	839	1498	1166	1048	937	7	1701	1299	1659	1672	1152	692	948	659	776	667	828	1069	877	849	774	782	1086.2	815.667	0.830396	0.690071	1.35584	1.05686	0.914251	1.0539	0.00417527	0.830417	0.910478	0.847298	1.09587	0.850995	0.613173	0.855441	0.734298	0.762872	0.72138	0.795242	0.709658	0.76924	0.822143	0.674193	0.773729	sorbosone dehydrogenase
ACX60_06585	591	704	17	600	656	520	4036	1187	966	1344	1180	260	211	183	104	181	313	264	366	219	172	253	320	513.6	208.667	1.68663	1.7512	0.0465344	1.64476	1.73076	1.76886	7.28062	1.75256	2.04771	2.07596	2.33902	0.580869	0.565444	0.499416	0.35047	0.538144	1.02379	0.766837	0.734823	0.580947	0.50373	0.66649	0.957552	acetyltransferase
ACX60_06590	1718	1814	229	1868	1912	1098	2585	3221	1888	3216	2337	1892	1866	1288	1112	1421	1380	1187	2247	1390	1552	1417	1383	1508.2	1493.17	1.8437	1.69681	0.235719	1.92558	1.89695	1.40451	1.75352	1.78833	1.50497	1.86797	1.74199	1.5895	1.88041	1.32179	1.40915	1.58872	1.69739	1.29653	1.69644	1.38657	1.70921	1.40371	1.55621	mutlidrug resistance protein
ACX60_06595	609	632	0	627	715	416	3514	1167	853	957	605	622	722	446	465	505	601	433	933	679	536	587	453	516.6	560.167	1.38794	1.25545	0.000357179	1.37259	1.50648	1.13007	5.06222	1.37599	1.44398	1.18047	0.957701	1.10973	1.54513	0.972005	1.25139	1.19904	1.56987	1.00441	1.49591	1.43841	1.25359	1.2349	1.08251	TetR family transcriptional regulator
ACX60_06600	579	621	0	636	571	396	582	945	854	693	744	1266	949	1146	829	994	696	809	1828	1104	927	1108	881	481.4	980	0.575407	0.53792	0.000357179	0.607115	0.524607	0.469081	0.365598	0.485867	0.630394	0.372749	0.513558	0.984923	0.885599	1.08908	0.972827	1.02913	0.79276	0.818298	1.27803	1.01982	0.945394	1.01643	0.91802	C4-dicarboxylate transporter
ACX60_06610	283	307	1041	322	228	206	3	561	591	614	391	820	590	653	489	576	736	580	1252	799	653	695	708	436.2	644	0.49939	0.472195	1.76197	0.545792	0.371955	0.433289	0.00334626	0.51216	0.774638	0.586421	0.479237	1.13276	0.977643	1.10191	1.01894	1.05892	1.48856	1.04171	1.55427	1.31057	1.18251	1.13208	1.30999	hydroxyacylglutathione hydrolase
ACX60_06615	462	665	488	416	549	339	1	1037	644	1018	353	400	328	275	304	293	243	381	301	392	330	386	377	516	307.167	0.857488	1.07581	0.868758	0.741647	0.94202	0.749967	0.0011732	0.995759	0.88783	1.02264	0.455073	0.58119	0.571656	0.488088	0.666261	0.566554	0.516926	0.719744	0.393026	0.676288	0.628546	0.661324	0.733681	methionine ABC transporter permease
ACX60_06620	350	328	0	422	482	264	0	588	621	517	445	340	226	364	352	276	212	347	500	281	330	357	313	316.4	295	0.440469	0.359791	0.000357179	0.510126	0.560784	0.396011	0.000199455	0.382837	0.580493	0.352148	0.38898	0.334964	0.267073	0.438054	0.523088	0.361863	0.305787	0.444471	0.442676	0.32871	0.426185	0.414721	0.41302	methionine ABC transporter ATP-binding protein
ACX60_06625	674	1052	61	938	990	939	1557	1432	1208	1486	1068	1057	857	905	632	838	852	902	746	917	726	861	615	743	856.833	1.00395	1.36584	0.0871517	1.34206	1.3633	1.66715	1.46597	1.10353	1.33653	1.19801	1.10495	1.23254	1.19869	1.28908	1.11162	1.30042	1.45455	1.3675	0.781737	1.26964	1.10975	1.18385	0.960523	NLPA lipoprotein
ACX60_06645	1082	1453	800	1034	1360	867	1	2202	1255	1839	1628	725	563	511	795	493	477	564	1270	635	585	657	610	1145.8	594	1.65762	1.94023	1.17555	1.52159	1.92619	1.5832	0.000968375	1.74528	1.42811	1.52485	1.73234	0.869499	0.809919	0.748616	1.43817	0.786852	0.837555	0.879437	1.36877	0.904258	0.919712	0.929105	0.97987	hypothetical protein
ACX60_06650	467	499	2	475	441	396	0	721	489	627	609	1726	1231	1350	1272	1264	1189	1312	1840	1410	1257	1656	1473	376.8	1338.67	0.66564	0.619944	0.0027343	0.65033	0.581116	0.672782	0.000199455	0.531676	0.517713	0.483701	0.60292	1.92591	1.64761	1.84007	2.14089	1.87697	1.94241	1.90337	1.84505	1.8681	1.83863	2.17883	2.20143	ribosomal protein L11 methyltransferase
ACX60_06665	514	597	261	533	636	368	0	957	772	558	937	790	560	698	481	606	518	645	827	641	730	677	503	508.2	608.833	0.658422	0.666569	0.320682	0.655822	0.753182	0.561883	0.000199455	0.634224	0.734542	0.386868	0.833684	0.792211	0.673603	0.85502	0.727564	0.808726	0.760514	0.840945	0.745274	0.763237	0.959625	0.800517	0.675599	transcriptional regulator
ACX60_06670	1489	1743	75	1412	1518	936	2	2904	1274	2407	1703	1846	1355	1343	1177	1421	1210	1333	1822	1405	1290	1428	1186	1247.4	1392	1.23918	1.26435	0.0598678	1.12873	1.16792	0.928478	0.00105209	1.25033	0.787529	1.08418	0.984406	1.20266	1.0589	1.0688	1.15665	1.23203	1.15415	1.12911	1.06674	1.08686	1.10171	1.097	1.03491	hypothetical protein
ACX60_06675	550	657	121	563	551	422	1	922	761	904	849	1253	1124	1025	763	998	921	1087	1662	1151	1230	1231	1074	488.4	1014	1.19038	1.23942	0.25119	1.17044	1.1025	1.08866	0.00136807	1.03239	1.2234	1.05896	1.2763	2.12299	2.28437	2.12143	1.95	2.25031	2.28465	2.39453	2.53061	2.31558	2.73191	2.45937	2.4373	hypothetical protein
ACX60_06680	573	792	1088	540	600	337	240	1404	1427	1168	603	903	788	698	576	598	515	556	1002	655	520	686	632	718.6	679.667	0.948829	1.14311	1.72805	0.858904	0.918515	0.66515	0.251206	1.20279	1.75515	1.0468	0.693539	1.17056	1.22528	1.10527	1.12627	1.03163	0.97741	0.937076	1.16727	1.00817	0.883637	1.04857	1.09731	transglutaminase
ACX60_06685	885	839	1	850	997	629	2	1508	1397	1549	1178	736	704	582	414	604	388	565	744	774	716	670	700	714.4	571.333	1.55531	1.28519	0.00168565	1.43487	1.61984	1.3176	0.00222172	1.37109	1.8236	1.47338	1.43794	1.01257	1.16178	0.978086	0.859132	1.10586	0.781525	1.01062	0.91985	1.26437	1.29129	1.0869	1.28989	peptidase
ACX60_06690	577	442	750	627	537	202	173	976	695	954	787	1221	828	886	821	834	822	763	1506	918	767	936	866	586.6	902	0.695605	0.46445	0.867244	0.72606	0.598499	0.290265	0.131831	0.608732	0.622343	0.622477	0.658995	1.15233	0.937329	1.02141	1.16873	1.04747	1.13578	0.936221	1.27727	1.0287	0.948898	1.04161	1.09467	alanine racemase
ACX60_06740	356	416	0	342	425	409	669	711	526	717	540	251	241	234	200	225	137	274	313	243	195	204	256	307.8	214.667	0.608239	0.619508	0.000357179	0.561265	0.671297	0.832921	0.722495	0.628468	0.667525	0.663026	0.640823	0.335714	0.386648	0.382313	0.403496	0.400492	0.268275	0.476476	0.376216	0.385914	0.341897	0.321732	0.45861	RDD family protein
ACX60_06755	1309	1619	905	1406	1362	1323	1842	2745	1583	2509	1773	3486	2952	2598	2370	2240	2108	2561	3887	2736	2620	2953	2402	1320.2	2625.67	0.692591	0.746644	0.459281	0.714562	0.666217	0.83436	0.616044	0.751396	0.622123	0.718498	0.651578	1.4439	1.46666	1.31448	1.48071	1.23473	1.27833	1.37916	1.44684	1.34559	1.42258	1.44225	1.33257	biofilm synthesis protein
ACX60_06760	1897	2113	249	1949	2112	1300	2296	3702	2355	3177	2860	1199	796	893	735	927	886	772	1350	913	825	1114	1134	1664	906	1.3379	1.29893	0.168442	1.32034	1.37706	1.09284	1.02356	1.35077	1.23369	1.21272	1.40102	0.661986	0.527163	0.602265	0.61211	0.681121	0.716188	0.554168	0.669823	0.598532	0.597102	0.725242	0.838591	hemin storage protein
ACX60_06765	1042	1075	533	1058	1288	1009	1379	2141	1521	1758	1828	2241	1462	1896	1256	1646	1608	1664	2418	1980	1735	2298	1587	999.2	1684.83	1.07788	0.969265	0.528841	1.05125	1.23175	1.24409	0.901682	1.1458	1.16867	0.984262	1.31341	1.81476	1.42012	1.87552	1.53419	1.77387	1.90645	1.75196	1.75966	1.90384	1.84179	2.1943	1.72132	N-glycosyltransferase
ACX60_06770	474	667	0	489	459	329	10	873	1071	925	850	720	714	530	505	538	562	496	1025	706	546	546	634	417.8	594.833	1.31774	1.61625	0.000357179	1.30581	1.17969	1.0902	0.0175727	1.25561	2.21157	1.39182	1.64132	1.56696	1.86391	1.40899	1.65779	1.5582	1.79071	1.40346	2.00468	1.82439	1.5577	1.40116	1.84809	transporter
ACX60_06775	207	163	0	236	284	337	1	361	140	368	204	812	660	581	544	547	452	508	962	672	483	612	503	178	599.333	0.474278	0.325521	0.000357179	0.519388	0.601565	0.920341	0.00144826	0.427916	0.238259	0.45635	0.324648	1.45643	1.41998	1.27297	1.47179	1.30568	1.18696	1.18466	1.55062	1.43117	1.13566	1.29436	1.2084	flavoprotein
ACX60_06780	1060	1610	2027	1217	1245	737	31	2063	1552	1712	1465	1445	889	1160	892	1083	986	1202	1463	1285	1125	1288	1000	1431.8	1075.83	1.36189	1.80299	2.49795	1.50191	1.4788	1.12866	0.0251758	1.37128	1.48111	1.1905	1.30736	1.45337	1.07254	1.4252	1.35328	1.44962	1.45194	1.57184	1.32236	1.53462	1.48329	1.52754	1.34715	hypothetical protein
ACX60_06785	230	258	1	350	180	271	129	504	360	403	165	500	432	393	270	338	397	277	377	337	372	332	327	203.8	388.333	0.589835	0.576703	0.00245978	0.862161	0.426753	0.828378	0.209111	0.668687	0.685746	0.559365	0.293905	1.0038	1.04031	0.963773	0.81762	0.90304	1.16689	0.723018	0.680163	0.803327	0.979001	0.785926	0.879287	glycine zipper
ACX60_06790	470	539	1679	496	527	494	232	806	850	987	914	537	463	405	265	394	369	353	451	441	492	453	381	742.2	405.5	1.43667	1.43607	4.92269	1.45632	1.48926	1.79987	0.448261	1.27463	1.9299	1.63291	1.94055	1.28501	1.32897	1.18384	0.956509	1.25471	1.29277	1.09825	0.969849	1.25302	1.54334	1.2782	1.22113	hypothetical protein
ACX60_06795	725	877	0	620	844	487	2	851	649	1042	872	973	803	718	754	815	819	833	1014	987	851	1098	742	613.2	813.667	1.03682	1.09318	0.000357179	0.851674	1.11586	0.830137	0.00180792	0.629627	0.689393	0.806528	0.866166	1.08931	1.07834	0.981902	1.27327	1.21425	1.34241	1.21248	1.02017	1.31202	1.24891	1.44946	1.11262	LuxR family transcriptional regulator
ACX60_06800	501	668	1	617	547	387	52	1306	731	723	526	897	681	755	616	668	800	691	1015	837	693	997	564	466.8	736.167	0.770277	0.895189	0.00147469	0.911196	0.777496	0.709213	0.0505355	1.03882	0.834804	0.601637	0.561714	1.07963	0.983175	1.11003	1.11834	1.06997	1.40973	1.08132	1.09785	1.19617	1.0934	1.41496	0.909218	thiamine biosynthesis protein ThiJ
ACX60_06815	922	902	252	914	876	880	4547	1555	1158	1808	1249	1471	1353	1173	947	1053	1074	1070	1790	1284	1019	1512	978	773.2	1178.5	1.15693	0.986538	0.303299	1.10164	1.01621	1.31619	3.60651	1.00948	1.07931	1.2279	1.08858	1.44498	1.59423	1.40752	1.40318	1.37656	1.54461	1.36656	1.58016	1.49762	1.31217	1.75134	1.28676	AraC family transcriptional regulator
ACX60_06820	345	440	0	377	345	363	1	815	461	627	906	337	258	270	196	175	150	331	383	319	247	383	360	301.4	231	0.577962	0.642484	0.000357179	0.606651	0.534319	0.724842	0.00105892	0.706362	0.57364	0.568506	1.05421	0.441959	0.405858	0.432537	0.387723	0.305426	0.28801	0.564384	0.451386	0.496742	0.424633	0.59227	0.632357	3-hydroxy-2-methylbutyryl-CoA dehydrogenase
ACX60_06825	1479	1998	600	1847	1823	1227	21	2823	1823	2299	1797	1064	821	896	503	764	467	747	1097	828	719	812	710	1549.4	752.5	1.67943	1.9775	0.653487	2.01455	1.91373	1.66071	0.0150729	1.65841	1.53758	1.41292	1.4173	0.945816	0.875408	0.972926	0.674443	0.903802	0.607779	0.863336	0.876331	0.873942	0.837835	0.851117	0.845339	acyl-CoA dehydrogenase
ACX60_06830	507	648	1977	539	451	405	2	887	530	905	360	1375	890	1039	857	1112	893	924	991	1130	1148	1156	764	824.4	1027.67	0.398053	0.443443	1.48879	0.40648	0.327349	0.379005	0.00099254	0.360285	0.309077	0.384565	0.196316	0.8451	0.656142	0.78006	0.794509	0.909548	0.803565	0.738367	0.547364	0.824654	0.924937	0.837784	0.628936	AMP-binding protein
ACX60_06835	469	567	11	518	441	231	0	1045	477	858	1150	575	615	528	511	518	310	397	430	593	326	480	282	401.2	509.5	1.04668	1.10295	0.0235466	1.11043	0.909878	0.614485	0.000199455	1.20656	0.790714	1.03638	1.78263	1.00458	1.28882	1.12682	1.34663	1.20437	0.792941	0.901779	0.675119	1.23015	0.746617	0.988838	0.659891	flavin reductase
ACX60_06840	849	1116	80	935	1110	485	1569	1246	967	1481	909	540	409	397	393	369	431	382	701	435	420	378	543	818	423.167	1.41129	1.61697	0.127553	1.49293	1.70582	0.960965	1.64861	1.07156	1.19397	1.33245	1.04953	0.702709	0.638421	0.631072	0.771412	0.639033	0.82115	0.646308	0.819778	0.672138	0.716466	0.580018	0.946431	molybdopterin biosynthesis protein
ACX60_06845	354	334	0	330	274	149	0	287	533	367	275	770	521	585	400	531	480	430	905	580	535	581	626	258.4	547.833	0.351803	0.289316	0.000357179	0.315012	0.251738	0.176498	0.000199455	0.14756	0.393443	0.197401	0.189823	0.599045	0.486193	0.555944	0.469398	0.549767	0.546731	0.434942	0.632723	0.535777	0.545616	0.532983	0.652304	kinase
ACX60_06860	1322	1248	780	1440	1570	846	379	2613	1308	1720	2437	1462	1105	1326	1029	1256	1085	1201	1527	1262	1362	1332	1597	1272	1210.5	0.997839	0.821056	0.564698	1.04402	1.09554	0.761125	0.180823	1.02037	0.733322	0.702659	1.27763	0.86387	0.783188	0.957087	0.917126	0.987657	0.93863	0.922653	0.810843	0.885417	1.05498	0.928055	1.2639	potassium ABC transporter ATPase
ACX60_06865	1492	1650	1341	1515	1529	1290	1479	2347	2034	2691	2061	2179	1466	1680	1142	1574	1383	1563	2368	1676	1428	1703	1378	1505.4	1570.67	0.946678	0.91253	0.816123	0.923344	0.896897	0.975618	0.59318	0.770435	0.958611	0.924134	0.908305	1.08234	0.873458	1.01935	0.855627	1.04046	1.00575	1.00939	1.05702	0.988479	0.92982	0.997445	0.916775	potassium-transporting ATPase subunit B
ACX60_06870	268	276	112	293	290	190	0	569	199	584	220	794	500	579	547	593	498	600	619	568	532	469	503	247.8	585.167	0.571413	0.512925	0.229048	0.600068	0.57163	0.482865	0.000199455	0.627649	0.315157	0.673932	0.325806	1.32528	1.00106	1.18052	1.37717	1.31722	1.21697	1.30207	0.928486	1.1257	1.16403	0.923058	1.12451	potassium-transporting ATPase subunit C
ACX60_06875	1717	2385	1009	2120	2304	1117	4073	3381	3345	3154	2458	2237	1914	1750	1257	1520	1604	1399	2501	1786	1626	1886	1553	1907	1713.67	0.834527	1.01039	0.470386	0.989745	1.03527	0.647112	1.25132	0.850167	1.2076	0.829696	0.829797	0.851154	0.873548	0.813368	0.721423	0.769664	0.893533	0.692077	0.855171	0.806884	0.811013	0.84616	0.791446	histidine kinase
ACX60_06880	592	388	841	460	574	452	518	1009	383	885	594	893	1007	712	562	659	658	603	649	686	541	627	790	571	748.5	1.06655	0.609283	1.45327	0.796037	0.95603	0.970628	0.589892	0.940456	0.512525	0.862956	0.743301	1.25945	1.70358	1.22664	1.19558	1.23689	1.35869	1.10571	0.822568	1.14879	1.00021	1.04272	1.49233	transcriptional regulator
ACX60_06885	566	939	211	702	614	640	10	1496	1006	1225	717	1507	1331	1257	1313	1234	1153	1109	1684	1303	1172	1286	1091	606.4	1299.17	0.512717	0.741406	0.183331	0.610823	0.514199	0.691031	0.00572592	0.701103	0.676888	0.600599	0.451129	1.06868	1.13218	1.08887	1.40446	1.16456	1.19709	1.02249	1.07318	1.09715	1.0895	1.07533	1.03625	glutamine synthetase
ACX60_06890	824	1120	1789	838	905	488	1911	1334	843	1354	1174	1000	955	766	934	713	631	873	829	850	836	915	732	1095.2	833.167	1.93962	2.29794	4.03919	1.89475	1.96943	1.3692	2.84339	1.62456	1.47393	1.72503	1.91946	1.84273	2.1109	1.72424	2.5961	1.74851	1.70238	2.09156	1.37282	1.85981	2.01945	1.98816	1.80668	hypothetical protein
ACX60_06900	977	1345	1	1000	1116	1034	1025	2070	1905	1616	1144	1154	1045	866	896	803	864	848	1399	969	759	747	878	887.8	938	0.955478	1.14651	0.000938035	0.939385	1.009	1.20532	0.633628	1.04734	1.38382	0.855372	0.777092	0.883495	0.959659	0.809885	1.03471	0.818143	0.968447	0.84409	0.962527	0.880866	0.761737	0.674353	0.900327	acyltransferase
ACX60_06925	325	337	0	254	385	187	241	436	551	406	464	552	397	332	395	343	473	319	647	416	447	439	335	260.2	415.333	0.965972	0.873053	0.000357179	0.725158	1.0579	0.66249	0.452775	0.670435	1.21644	0.653123	0.957898	1.28438	1.10802	0.943623	1.38632	1.06209	1.61131	0.965025	1.35287	1.1493	1.36341	1.20444	1.04401	hypothetical protein
ACX60_06930	333	207	900	277	315	136	1712	416	540	592	531	870	788	600	477	645	517	556	578	686	743	732	730	406.4	649.5	0.43698	0.236765	1.1328	0.349152	0.382146	0.212722	1.42006	0.282423	0.526343	0.420462	0.483985	0.893735	0.970998	0.752918	0.73913	0.881789	0.777578	0.742607	0.533598	0.836761	1.00056	0.886685	1.00443	Ion transport protein
ACX60_06935	1222	1155	845	1257	1469	819	1352	2516	1591	2116	2527	1568	1060	1247	1067	1244	741	1149	1545	1166	1106	1246	1240	1189.6	1154.5	1.31469	1.08309	0.87197	1.29899	1.46108	1.05025	0.919418	1.4004	1.27139	1.23213	1.88833	1.3206	1.07086	1.28291	1.3555	1.39431	0.913705	1.25817	1.16936	1.16603	1.22108	1.2374	1.39879	MFS transporter
ACX60_06940	111	135	0	83	93	128	0	214	185	158	121	345	357	289	277	277	237	248	663	283	272	363	188	84.4	297	0.334542	0.354642	0.000357179	0.240283	0.259126	0.459826	0.000199455	0.33368	0.414149	0.257734	0.253299	0.813989	1.01035	0.832922	0.985807	0.86975	0.818675	0.760756	1.40576	0.792818	0.841266	1.00989	0.594107	membrane protein
ACX60_06945	443	744	40	413	462	547	1153	998	677	898	690	1361	1155	1065	1009	999	1006	1282	1719	1460	1326	1511	1263	420.4	1099.17	0.719704	1.05354	0.0623309	0.644493	0.693895	1.05924	1.18403	0.838823	0.816953	0.789613	0.77861	1.73094	1.762	1.65455	1.93565	1.69084	1.8732	2.11985	1.9647	2.20477	2.21071	2.26598	2.15146	hypothetical protein
ACX60_06950	734	844	460	762	792	351	965	1357	702	1104	1124	792	778	645	396	566	615	604	580	715	757	820	565	718.4	632	1.02915	1.03147	0.618634	1.02626	1.02662	0.586606	0.855254	0.984356	0.731102	0.837799	1.09464	0.869322	1.02432	0.864813	0.655636	0.826775	0.988312	0.861959	0.572111	0.931856	1.08922	1.0613	0.830637	transcriptional regulator
ACX60_06955	1597	2018	2488	1724	1780	1281	2879	2966	1969	2686	1993	308	330	289	317	246	272	234	501	291	347	279	198	1921.4	293.667	4.55761	5.01976	6.81045	4.72593	4.69628	4.35751	5.19348	4.37918	4.17384	4.14883	3.95057	0.688106	0.884344	0.788696	1.06826	0.7314	0.889687	0.679696	1.00586	0.771943	1.01625	0.734983	0.592485	membrane protein
ACX60_06960	2110	2954	756	1982	2282	1976	1727	4117	2241	3642	2474	60	60	29	32	62	59	41	52	72	72	40	77	2016.8	50.3333	12.4852	15.2354	4.29071	11.2651	12.4834	13.9366	6.45939	12.6033	9.8495	11.6638	10.168	0.277932	0.333381	0.164094	0.223588	0.382203	0.400131	0.246925	0.216465	0.39601	0.437204	0.218482	0.477733	hypothetical protein
ACX60_06965	188	158	0	152	147	156	1135	292	75	188	237	302	128	231	255	205	197	167	378	209	186	249	276	129	219.667	0.344474	0.252339	0.000357179	0.267522	0.24901	0.340706	1.31456	0.276803	0.102075	0.186442	0.301625	0.433189	0.220233	0.404752	0.551726	0.391327	0.413714	0.311445	0.487258	0.355963	0.349742	0.421151	0.530258	MFS transporter
ACX60_06970	329	406	1	358	440	320	0	734	108	573	612	420	418	290	375	257	272	273	507	291	402	380	373	306.8	338.667	0.957995	1.03044	0.00279293	1.00131	1.18446	1.11064	0.000199455	1.10574	0.233587	0.903045	1.23777	0.95739	1.14293	0.807503	1.28939	0.779629	0.907762	0.809089	1.03859	0.787626	1.20124	1.02139	1.13882	acetyltransferase
ACX60_06980	1402	1795	915	1342	1630	1356	2629	2468	2067	2804	1987	477	478	408	410	397	314	386	479	424	483	376	464	1416.8	414	1.99174	2.22269	1.24681	1.83128	2.14079	2.29616	2.36081	1.81393	2.18114	2.15601	1.96066	0.530488	0.637658	0.554274	0.687787	0.587575	0.511271	0.558135	0.478729	0.5599	0.704157	0.493076	0.691167	pseudouridylate synthase
ACX60_06990	288	233	1	301	267	378	2017	856	390	820	360	280	186	213	131	248	170	334	311	346	337	335	311	218	204.667	0.19032	0.134207	0.000633847	0.191062	0.163119	0.297742	0.842523	0.292654	0.191432	0.293287	0.165239	0.144851	0.115419	0.134602	0.102223	0.170738	0.128759	0.224649	0.144584	0.212533	0.228538	0.204351	0.215492	DNA mismatch repair protein
ACX60_07005	418	500	0	394	365	440	0	773	360	691	399	606	399	483	440	451	519	476	537	587	406	569	546	335.4	483	0.629168	0.655978	0.000357179	0.569644	0.507907	0.789404	0.000199455	0.601948	0.402486	0.562932	0.417141	0.714061	0.563946	0.695211	0.782037	0.707219	0.895351	0.729229	0.568635	0.821274	0.627124	0.790575	0.861713	membrane protein
ACX60_07010	418	573	1319	419	590	329	1	834	660	802	871	793	524	560	393	536	662	448	982	630	581	599	553	663.8	578	0.825722	0.986602	2.49917	0.795041	1.07749	0.774658	0.00124865	0.85234	0.968411	0.857471	1.19508	1.22632	0.971994	1.05785	0.916717	1.10309	1.49883	0.900746	1.3647	1.1568	1.1778	1.09226	1.14541	dihydropteridine reductase
ACX60_07015	81	95	54	84	96	62	1	133	163	167	155	183	194	141	174	193	173	110	242	196	230	249	124	82	176.333	0.479291	0.489968	0.306479	0.477432	0.525155	0.437283	0.00374024	0.407151	0.716407	0.534833	0.637039	0.847691	1.07793	0.797834	1.21576	1.18976	1.17327	0.662482	1.00739	1.07803	1.39662	1.36005	0.769336	hypothetical protein
ACX60_07035	1050	985	0	999	1060	849	1326	1988	1102	1468	1642	709	519	506	526	556	402	583	725	618	702	684	468	818.8	536.333	1.87596	1.53391	0.000357179	1.71442	1.75082	1.808	1.49748	1.83755	1.46242	1.41954	2.03764	0.991636	0.870714	0.864497	1.1097	1.03489	0.823182	1.06015	0.911257	1.02632	1.28709	1.12806	0.876717	glutamine amidotransferase
ACX60_07040	583	612	0	595	719	568	0	823	559	1074	1239	735	434	691	518	519	641	540	748	604	596	525	544	501.8	589.667	0.922745	0.844295	0.000357179	0.904582	1.05207	1.07156	0.000199455	0.673911	0.657178	0.920037	1.36209	0.910695	0.645027	1.04585	0.968117	0.855792	1.16281	0.869909	0.832883	0.888608	0.968047	0.767032	0.902801	ethanolamine ammonia-lyase
ACX60_07045	176	129	1	247	233	227	0	343	167	424	332	1886	1423	1760	1121	1419	1251	1409	3208	1479	1467	1677	1263	157.2	1476.67	0.163921	0.104723	0.000893335	0.220971	0.200622	0.252002	0.000199455	0.165274	0.11553	0.213734	0.214773	1.3751	1.24452	1.56752	1.23285	1.37686	1.33541	1.33567	2.10196	1.28041	1.40213	1.44177	1.2334	ethanolamine ammonia-lyase
ACX60_07050	913	1085	0	972	767	623	602	1576	688	1609	1603	2398	1764	2210	1477	1960	1313	1798	1884	1998	1918	2057	1563	747.4	1853.67	0.820139	0.849524	0.000357179	0.838688	0.636962	0.667054	0.34182	0.732423	0.459053	0.782276	1.00016	1.68631	1.48795	1.8984	1.56669	1.83426	1.35181	1.64389	1.1906	1.66829	1.76808	1.70566	1.47216	ethanolamine transporter
ACX60_07055	532	618	0	681	792	438	1574	994	970	785	566	1643	1249	1473	1049	1249	1027	1177	1581	1344	1393	1308	1013	524.6	1281.67	0.45417	0.459859	0.000357179	0.558433	0.625077	0.445694	0.849368	0.439018	0.615086	0.362713	0.335616	1.09804	1.00125	1.20251	1.05747	1.11085	1.00488	1.0227	0.949527	1.06651	1.22038	1.03075	0.906767	aldehyde dehydrogenase
ACX60_07060	550	756	0	542	499	315	1517	1067	355	615	635	910	856	758	535	709	464	532	731	618	473	742	667	469.4	705.333	0.596193	0.714291	0.000357179	0.56434	0.500065	0.406997	1.03943	0.598381	0.285832	0.360817	0.478099	0.772214	0.871309	0.785728	0.684798	0.800678	0.576472	0.586952	0.557456	0.62269	0.526165	0.742452	0.758105	transcriptional regulator
ACX60_07065	233	342	1	318	314	329	0	245	186	664	219	642	556	539	534	603	536	523	531	446	482	614	379	241.6	568.333	0.310493	0.397238	0.00127817	0.407043	0.386836	0.522574	0.000199455	0.168908	0.184105	0.478907	0.202703	0.669735	0.695737	0.686853	0.840275	0.837145	0.818646	0.709355	0.497805	0.552446	0.659143	0.755274	0.529559	alpha/beta hydrolase
ACX60_07070	1070	1556	121	1283	1541	886	475	1841	1741	1792	1095	1748	1509	1376	1184	1225	989	1592	1434	1348	1060	1318	982	1114.2	1338.5	1.17768	1.49273	0.127738	1.3564	1.56801	1.16234	0.330462	1.0483	1.42331	1.0675	0.837101	1.50611	1.55958	1.44824	1.53879	1.40465	1.2476	1.78342	1.11035	1.37909	1.19725	1.33906	1.13327	alcohol dehydrogenase
ACX60_07075	298	321	283	397	412	245	1055	464	717	566	661	636	603	541	404	551	416	361	1034	550	337	486	523	342.2	525.167	0.224535	0.210815	0.204525	0.287326	0.28699	0.220034	0.502463	0.180873	0.401277	0.230819	0.34593	0.375143	0.426638	0.389802	0.359446	0.43252	0.35925	0.276848	0.548096	0.385203	0.260576	0.338021	0.413189	helicase
ACX60_07080	137	93	0	123	160	158	908	270	169	102	171	551	623	460	452	449	302	485	391	464	488	565	396	102.6	472.833	0.492263	0.291265	0.000357179	0.424521	0.531494	0.67669	2.06228	0.501914	0.451046	0.198365	0.426769	1.54989	2.10203	1.58057	1.91778	1.68078	1.24371	1.77372	0.988376	1.54972	1.79942	1.87398	1.49194	5-carboxymethyl-2-hydroxymuconate isomerase
ACX60_07085	469	720	0	494	580	482	0	973	772	795	530	763	753	668	413	618	515	576	1194	562	375	579	363	452.6	621.667	0.73154	0.978875	0.000357179	0.740133	0.836363	0.896126	0.000199455	0.785177	0.894418	0.671151	0.574198	0.93167	1.1029	0.996371	0.760677	1.00425	0.92068	0.914439	1.3102	0.81482	0.600252	0.833652	0.593679	hydroxyethylthiazole kinase
ACX60_07090	340	370	0	380	457	453	0	1049	903	965	732	558	515	303	222	327	291	415	515	538	515	613	519	309.4	369.333	0.379067	0.359558	0.000357179	0.406948	0.471037	0.601994	0.000199455	0.605065	0.747796	0.582307	0.566851	0.487017	0.539162	0.323042	0.292264	0.379816	0.371849	0.470926	0.403937	0.557545	0.589226	0.630868	0.606715	hypothetical protein
ACX60_07100	899	1008	301	859	1065	426	1184	1774	1351	1277	1089	3584	2735	2652	2190	2585	2171	2263	4095	2504	2244	2391	2356	826.4	2652.83	0.444996	0.434897	0.142908	0.40842	0.487358	0.251341	0.370453	0.454297	0.496718	0.342117	0.374408	1.38879	1.27124	1.2553	1.28005	1.33304	1.23166	1.14011	1.426	1.1521	1.13987	1.09249	1.22279	aminopeptidase N
ACX60_07105	497	577	0	467	547	312	1	882	754	752	665	346	192	307	195	218	252	268	338	276	243	227	202	417.6	251.667	1.44718	1.46444	0.000357179	1.30618	1.4725	1.08287	0.00184057	1.32869	1.63078	1.18515	1.34496	0.788707	0.52498	0.85484	0.670481	0.661319	0.841015	0.794271	0.692393	0.747027	0.726124	0.610146	0.616735	spore coat protein SpoU
ACX60_07110	588	884	24	556	734	526	6	965	536	1214	917	303	402	309	236	345	259	343	573	348	308	368	286	557.2	309	1.0774	1.41182	0.0421796	0.978567	1.24336	1.14879	0.00694919	0.914776	0.729493	1.20394	1.16705	0.434623	0.69167	0.541422	0.510617	0.658575	0.543919	0.639675	0.738621	0.592703	0.579143	0.622425	0.54947	pilus assembly protein
ACX60_07115	2619	3454	1249	2969	2986	2445	1249	4703	3824	4618	3360	4102	3292	3133	3045	3089	3162	3159	4058	3323	3081	3289	2665	2655.4	3303.83	1.37388	1.5793	0.628446	1.49603	1.44812	1.52879	0.414152	1.27637	1.49001	1.31115	1.22426	1.68454	1.62161	1.57164	1.88619	1.68818	1.90112	1.68666	1.49759	1.62033	1.6586	1.59264	1.46585	fimbrial protein
ACX60_07120	605	695	535	673	871	515	1645	1057	554	1096	644	746	533	598	481	577	470	582	1231	717	677	624	451	675.8	567.5	0.765865	0.766851	0.649596	0.818332	1.01933	0.777071	1.31628	0.692247	0.520912	0.750922	0.566243	0.739278	0.633576	0.723898	0.718996	0.760957	0.681916	0.749871	1.09629	0.843676	0.879473	0.729159	0.598623	spore coat protein SpoU
ACX60_07125	2159	2398	2	2113	1978	1482	293	3803	2230	3235	2635	1178	829	830	883	805	801	876	829	814	1004	873	769	1730	887.667	4.05975	3.9303	0.0036072	3.81649	3.43855	3.32163	0.348256	3.69967	3.11465	3.29237	3.4415	1.73406	1.46378	1.49246	1.96061	1.57699	1.7263	1.67655	1.09666	1.42276	1.93739	1.51531	1.51619	glutathione S-transferase
ACX60_07130	162	143	0	197	234	213	562	421	235	309	309	439	476	342	330	304	257	278	253	276	218	290	173	147.2	358	0.2746	0.211277	0.000357179	0.320752	0.366694	0.430351	0.602154	0.369197	0.295878	0.283486	0.363802	0.582536	0.757649	0.55436	0.660519	0.536843	0.499293	0.479621	0.3017	0.434866	0.37921	0.453759	0.307477	short-chain dehydrogenase
ACX60_07135	582	882	0	654	695	525	0	1162	777	1160	1070	609	572	531	460	548	520	426	1024	553	435	528	345	562.6	540	1.09919	1.45194	0.000357179	1.18644	1.21349	1.18186	0.000199455	1.13539	1.09001	1.18576	1.40364	0.900409	1.01443	0.959012	1.02587	1.07825	1.12561	0.818892	1.36056	0.970812	0.843095	0.920502	0.683202	oxidoreductase
ACX60_07140	71	31	0	66	109	27	0	146	221	20	86	817	564	670	540	589	394	572	713	613	595	660	650	55.4	595.667	0.164427	0.0625759	0.000357179	0.146817	0.233369	0.0745308	0.000199455	0.174927	0.38016	0.0250688	0.138336	1.48119	1.22651	1.48378	1.47671	1.42108	1.0458	1.34827	1.16165	1.31958	1.41407	1.41091	1.57837	chorismate mutase
ACX60_07145	96	104	0	75	114	151	0	155	107	236	196	215	128	157	110	128	169	172	168	197	146	208	174	77.8	151.167	0.255329	0.241097	0.000357179	0.191606	0.280308	0.478699	0.000199455	0.21328	0.211383	0.339726	0.362081	0.447651	0.319679	0.399308	0.345467	0.354672	0.515172	0.465612	0.314346	0.487029	0.398492	0.510662	0.485242	AsnC family transcriptional regulator
ACX60_07150	93	155	1	88	164	111	0	71	56	241	104	81	48	51	77	42	57	64	36	71	32	55	89	100.2	59.3333	0.354925	0.515603	0.00366056	0.322593	0.578628	0.504933	0.000199455	0.140185	0.158745	0.497804	0.275682	0.241998	0.172016	0.186125	0.347	0.16699	0.249325	0.2486	0.0966553	0.251868	0.125326	0.193757	0.356143	hypothetical protein
ACX60_07155	338	522	6	411	384	420	2114	661	347	710	671	218	248	235	210	214	290	215	223	189	267	243	271	332.2	235.833	0.787006	1.0594	0.0134	0.919222	0.826597	1.16565	3.11136	0.796255	0.600135	0.894761	1.08519	0.397365	0.542235	0.523249	0.577385	0.519114	0.773918	0.509526	0.365288	0.409056	0.637984	0.522286	0.661622	TetR family transcriptional regulator
ACX60_07160	2946	3396	2516	3035	3397	2348	2730	4957	4229	5119	3533	2345	1974	1798	1535	1596	1648	1617	2639	1894	1386	1867	1818	3058	1816	1.67409	1.68206	1.37135	1.65661	1.78461	1.59038	0.980601	1.45731	1.78501	1.57441	1.39447	1.04318	1.05334	0.977044	1.03	0.944856	1.07334	0.935237	1.055	1.00043	0.808249	0.979332	1.08323	membrane protein
ACX60_07165	827	1000	942	896	988	672	2607	1688	1452	1329	1207	873	702	695	743	590	554	664	993	766	767	774	530	930.6	692.833	0.863793	0.910403	0.94373	0.898938	0.954031	0.836623	1.72119	0.912149	1.12649	0.751305	0.875652	0.713823	0.688519	0.694173	0.916384	0.642013	0.663208	0.705893	0.729663	0.743691	0.822122	0.746252	0.580443	mechanosensitive ion channel protein MscS
ACX60_07170	307	388	851	336	367	215	1	451	365	411	212	255	247	256	179	209	269	250	159	239	226	190	191	449.8	235.833	1.57774	1.73803	4.19488	1.65865	1.74367	1.31702	0.00324849	1.19912	1.39331	1.14321	0.756751	1.02591	1.19198	1.2581	1.08626	1.119	1.58448	1.30769	0.574862	1.14171	1.19191	0.901346	1.02923	hypothetical protein
ACX60_07175	238	346	1524	237	332	169	0	523	217	318	488	202	133	142	150	194	136	147	556	155	191	293	210	535.4	159.5	0.653206	0.827711	4.01191	0.624797	0.842389	0.552861	0.000199455	0.742616	0.442375	0.472376	0.930279	0.434007	0.342767	0.372684	0.486126	0.554705	0.427807	0.410636	1.07354	0.395425	0.537952	0.742303	0.604327	hypothetical protein
ACX60_07180	520	825	9	478	499	507	7	643	438	1066	633	923	757	637	868	719	676	744	1098	761	764	771	740	466.2	763.333	2.38709	3.30102	0.0396278	2.10771	2.11771	2.77414	0.0203117	1.52709	1.49347	2.64856	2.01831	3.31695	3.26314	2.7963	4.7051	3.4386	3.5567	3.4762	3.54598	3.2472	3.59911	3.26708	3.56185	hypothetical protein
ACX60_07185	118	471	39	171	141	95	11	285	77	290	404	167	108	171	78	146	247	157	140	171	192	263	315	188	152.833	0.397424	1.38268	0.125988	0.553205	0.439029	0.381375	0.023418	0.4966	0.192629	0.528637	0.945091	0.440312	0.341563	0.550741	0.310207	0.512286	0.953466	0.538194	0.331718	0.535338	0.663606	0.817652	1.1124	hypothetical protein
ACX60_07190	566	742	500	588	667	418	0	1277	882	730	690	548	445	467	294	436	380	440	606	433	327	442	486	612.6	428.333	1.4429	1.64875	1.2226	1.43984	1.57198	1.27014	0.000199455	1.68423	1.67012	1.00723	1.22177	1.09364	1.06526	1.13846	0.885019	1.15796	1.1103	1.14167	1.08683	1.02605	0.855471	1.04012	1.29908	GCN5 family acetyltransferase
ACX60_07195	2609	3446	1502	2933	3343	1681	43	4834	2882	4708	3702	3295	2284	2732	1908	2493	2343	2428	3712	2804	2818	2636	2344	2766.6	2509.17	1.56098	1.79708	0.861956	1.68559	1.8491	1.1988	0.016262	1.4963	1.28078	1.52457	1.53843	1.5433	1.2832	1.56308	1.34799	1.55393	1.60668	1.47856	1.56242	1.55941	1.73022	1.45582	1.47048	porin
ACX60_07200	1382	1508	136	1529	1492	876	1708	2358	2095	2117	1445	1390	1079	1132	1014	1077	1106	869	1239	1069	1230	1119	1005	1209.4	1133	1.60315	1.52474	0.151321	1.70369	1.60006	1.21123	1.25239	1.41514	1.80513	1.32915	1.16427	1.26227	1.17534	1.25572	1.38896	1.30158	1.47047	1.02601	1.01113	1.15267	1.46423	1.19822	1.2224	membrane protein
ACX60_07215	772	667	1990	728	719	452	1295	1159	892	1334	721	883	663	728	546	674	722	759	721	816	731	819	714	975.2	702.667	0.629082	0.473746	1.55538	0.569822	0.541652	0.439021	0.667029	0.48861	0.539899	0.588347	0.40808	0.563278	0.507316	0.567284	0.525373	0.572186	0.674316	0.629504	0.413327	0.618073	0.611286	0.616048	0.610054	ABC transporter ATPase
ACX60_07220	284	238	738	227	297	194	0	292	256	237	446	152	126	139	99	144	131	110	166	133	105	166	63	356.8	131.833	0.826962	0.604051	2.06118	0.634908	0.799513	0.673326	0.000199455	0.439885	0.553688	0.373511	0.902033	0.346484	0.344518	0.387045	0.340398	0.436835	0.437194	0.326007	0.340051	0.35998	0.313757	0.446186	0.192348	universal stress protein
ACX60_07225	157	203	1446	168	147	227	0	453	136	401	320	188	46	124	130	116	257	140	11	138	102	139	182	424.2	143.5	0.892164	1.00547	7.88146	0.917005	0.772261	1.53754	0.000199455	1.33178	0.57404	1.23332	1.26303	0.836325	0.245458	0.673823	0.872315	0.686737	1.67384	0.809729	0.0439751	0.728927	0.594816	0.729123	1.08442	hypothetical protein
ACX60_07235	253	478	192	297	454	321	1062	586	456	588	546	488	519	450	328	308	375	378	740	475	620	526	394	334.8	411.333	0.736695	1.21318	0.536243	0.830694	1.22215	1.11411	1.95468	0.882783	0.986257	0.926685	1.10428	1.1124	1.41909	1.25302	1.12778	0.934341	1.25151	1.12028	1.51589	1.28564	1.85266	1.41382	1.20294	RDD family protein
ACX60_07240	1440	1383	1503	1534	1759	1091	861	2807	2357	2778	1999	1953	1777	1520	1632	1403	1624	1403	2110	1557	1308	1562	1527	1523.8	1651.5	0.673991	0.564213	0.674751	0.689659	0.761131	0.608657	0.25473	0.67971	0.819425	0.703739	0.649867	0.715593	0.781005	0.680322	0.901979	0.684127	0.871192	0.668369	0.694773	0.677392	0.628256	0.67486	0.749395	magnesium ABC transporter ATPase
ACX60_07245	123	127	438	147	161	135	0	231	28	368	286	413	302	344	249	236	346	350	337	296	239	312	323	199.2	315	0.220672	0.198598	0.753719	0.253324	0.267036	0.28869	0.000199455	0.214409	0.0373128	0.357336	0.356392	0.580049	0.508772	0.590173	0.527505	0.441105	0.711466	0.639112	0.425345	0.493621	0.440025	0.516699	0.607609	methyltransferase
ACX60_07250	1187	1390	1080	1278	1317	850	504	1859	906	2019	1076	1091	784	908	691	738	793	897	617	785	738	787	721	1250.4	834.167	1.30645	1.33348	1.14015	1.35111	1.34008	1.11511	0.350638	1.05855	0.740678	1.20273	0.822576	0.940027	0.810278	0.955671	0.898062	0.846228	1.00035	1.00485	0.477746	0.803106	0.83356	0.799574	0.832067	membrane protein
ACX60_07260	1169	1520	2214	1146	1465	1133	1222	2432	1289	2195	1605	1248	1038	1030	978	1018	1137	773	1485	1227	894	1129	1036	1502.8	1074.83	2.31991	2.62924	4.21433	2.18454	2.6878	2.68006	1.5329	2.49695	1.90006	2.35765	2.21234	1.93885	1.93433	1.95467	2.29182	2.10471	2.58615	1.56136	2.07326	2.2634	1.82067	2.0682	2.15574	membrane protein
ACX60_07265	974	1152	2616	985	1015	924	0	1635	1291	1404	928	663	519	415	357	486	513	472	609	504	395	562	477	1348.4	492.167	1.27038	1.30965	3.27269	1.23404	1.22389	1.43649	0.000199455	1.10327	1.25072	0.991127	0.840703	0.676956	0.635648	0.517609	0.549829	0.660387	0.766881	0.62659	0.558806	0.611033	0.528699	0.676631	0.652338	transaldolase
ACX60_07270	641	719	1260	640	714	229	3	866	507	980	918	687	701	621	488	451	663	510	1111	633	788	606	507	794.8	601.833	0.925929	0.905269	1.74575	0.888008	0.953497	0.394286	0.00273921	0.647182	0.543983	0.766184	0.921048	0.77687	0.95085	0.857808	0.832385	0.678709	1.09766	0.749819	1.12902	0.84993	1.16811	0.80804	0.767905	LysR family transcriptional regulator
ACX60_07275	338	508	1	471	476	346	0	887	294	616	662	724	523	529	386	527	576	481	671	557	333	735	457	358.8	544.167	1.00461	1.31606	0.00285085	1.34468	1.30795	1.22578	0.000199455	1.36394	0.649062	0.990945	1.36666	1.68458	1.45968	1.50354	1.35473	1.63185	1.96218	1.4551	1.40305	1.53885	1.01569	2.01655	1.42422	membrane protein
ACX60_07280	1091	1219	5	1277	1147	793	7	2080	1689	2058	1913	1382	659	1060	1074	895	764	929	1507	935	1024	1028	547	947.8	972.333	0.897531	0.874094	0.00394537	1.0091	0.872348	0.777597	0.00364005	0.885274	1.03208	0.916342	1.0931	0.890031	0.509079	0.833892	1.04331	0.767071	0.720368	0.77787	0.872182	0.714984	0.864494	0.780654	0.471837	acetyl-CoA acetyltransferase
ACX60_07285	1236	1508	0	1405	1564	798	3700	2096	1788	1871	1775	1190	863	1069	694	844	801	864	790	959	842	1011	802	1142.6	910.167	1.1462	1.21892	0.000357179	1.25152	1.34086	0.88207	2.16885	1.0056	1.2316	0.939085	1.14331	0.863899	0.7515	0.947983	0.759955	0.815406	0.851358	0.8155	0.515395	0.826651	0.801296	0.865437	0.779826	3-ketoacyl-ACP reductase
ACX60_07290	582	773	1	635	710	680	1084	1108	1091	1152	1284	946	1065	766	643	852	674	795	712	743	738	890	660	540.2	824.333	0.879095	1.01771	0.00144879	0.921307	0.991455	1.22427	1.03497	0.865849	1.22404	0.941788	1.3471	1.1186	1.51056	1.10642	1.14686	1.34073	1.16683	1.22221	0.756593	1.04319	1.14395	1.24092	1.04529	dehydratase
ACX60_07295	873	1185	396	887	870	497	3	1812	1481	1320	1586	2093	1497	1568	1159	1385	1338	1401	2361	1375	1372	1281	1289	842.2	1506.67	0.894457	1.05826	0.389165	0.872944	0.824074	0.606957	0.0019429	0.96049	1.12709	0.731992	1.12867	1.67875	1.44026	1.53628	1.40221	1.47837	1.57122	1.461	1.70181	1.30951	1.44257	1.21153	1.38477	esterase
ACX60_07300	115	144	0	152	194	72	3799	203	153	228	139	301	337	269	261	227	298	212	242	142	205	162	117	121	282.167	0.25665	0.280114	0.000357179	0.32584	0.400264	0.191528	5.35916	0.234384	0.253625	0.275401	0.215466	0.525874	0.706232	0.574083	0.68781	0.527784	0.762246	0.481555	0.379951	0.294572	0.469498	0.333733	0.273784	TetR family transcriptional regulator
ACX60_07305	702	778	1503	851	869	480	465	1304	662	1221	1481	2020	1338	1548	1575	1275	1216	1373	2010	1482	1461	1550	1398	940.6	1495.33	0.61268	0.591842	1.2582	0.713417	0.701161	0.499338	0.256528	0.588794	0.429153	0.576766	0.897784	1.38013	1.09655	1.29195	1.62316	1.1593	1.21637	1.21965	1.23413	1.20228	1.30853	1.24873	1.27933	methyl viologen resistance protein SmvA
ACX60_07315	846	837	1	1019	853	710	815	1464	1620	1639	1809	2025	1534	1684	1310	1369	1168	1350	2295	1435	1366	1397	1406	711.2	1515	0.489808	0.422387	0.000555327	0.566692	0.456569	0.489971	0.298262	0.438517	0.696673	0.513597	0.727469	0.917811	0.83398	0.932346	0.895595	0.825747	0.775059	0.795529	0.934776	0.772267	0.811603	0.746608	0.853534	phospholipase C
ACX60_07320	345	423	0	311	332	417	0	736	632	659	635	569	672	493	436	426	558	407	435	431	592	587	372	282.2	525.667	1.02542	1.09585	0.000357179	0.88789	0.912265	1.47732	0.000199455	1.13174	1.39526	1.06012	1.31092	1.32393	1.87553	1.40122	1.53022	1.3191	1.90087	1.23124	0.909577	1.19074	1.80568	1.6105	1.15932	thioesterase
ACX60_07325	501	843	1937	645	612	413	303	1065	776	1257	1171	1364	1211	1146	818	972	749	998	1096	1153	951	1108	991	907.6	1043.33	0.558567	0.819209	2.07138	0.69074	0.630798	0.548838	0.213533	0.614294	0.642624	0.758508	0.906807	1.19049	1.26782	1.2218	1.0769	1.12899	0.957096	1.13249	0.859641	1.19489	1.08807	1.1403	1.15849	alcohol dehydrogenase
ACX60_07330	745	815	1	749	815	741	0	1135	770	1220	1242	1016	709	821	439	771	565	753	1031	724	765	744	851	625	720.167	0.772515	0.73661	0.000994589	0.746019	0.781286	0.915852	0.000199455	0.608886	0.593061	0.684696	0.894525	0.824739	0.690353	0.814091	0.537526	0.832899	0.671483	0.794716	0.752105	0.697829	0.814046	0.712138	0.925252	lactonase
ACX60_07345	1067	1321	290	1114	1068	332	1044	1462	1844	1231	1194	1844	1535	1537	1318	1475	1480	1303	1937	1443	1120	1341	964	972	1531.5	1.21803	1.31439	0.317529	1.2215	1.12711	0.451738	0.753317	0.863434	1.56355	0.760568	0.94671	1.64788	1.64542	1.67782	1.77661	1.75417	1.93638	1.51392	1.55558	1.53115	1.31204	1.41306	1.15385	hypothetical protein
ACX60_07350	551	486	0	623	624	499	0	1192	428	1053	897	816	882	678	554	605	563	653	622	663	645	761	583	456.8	683	0.6914	0.531549	0.000357179	0.750902	0.723876	0.746337	0.000199455	0.773826	0.398914	0.715144	0.781791	0.801568	1.03925	0.813555	0.820866	0.790899	0.809696	0.833984	0.549082	0.773305	0.830567	0.881461	0.767054	lysophospholipase
ACX60_07355	974	876	1283	946	1128	759	1118	1770	1554	1889	1071	999	841	787	583	652	856	582	766	705	971	618	706	1041.4	786.333	0.75099	0.58872	0.948844	0.700622	0.804055	0.697547	0.544881	0.706053	0.889988	0.788305	0.573568	0.602994	0.608899	0.580268	0.530797	0.523733	0.756458	0.456735	0.415502	0.50527	0.768301	0.43985	0.570768	glutamate synthase
ACX60_07360	832	639	787	736	941	421	2175	1672	1074	1206	1406	2271	2159	1864	1314	1782	1867	1640	2696	1934	1876	2218	1575	787	1876.17	0.802718	0.537366	0.728295	0.682079	0.839326	0.484148	1.32643	0.834574	0.769665	0.629759	0.942204	1.71526	1.95599	1.71975	1.49699	1.79116	2.06452	1.61046	1.8299	1.73443	1.85742	1.97534	1.59331	membrane protein
ACX60_07365	62	77	0	77	88	0	0	181	62	112	73	300	267	174	238	219	205	182	252	262	209	241	217	60.8	233.833	0.139819	0.151354	0.000357179	0.166795	0.183468	0.000422983	0.000199455	0.211175	0.103854	0.136704	0.114345	0.529625	0.565406	0.375235	0.633777	0.514525	0.529864	0.417747	0.399802	0.549207	0.48368	0.501687	0.513115	TetR family transcriptional regulator
ACX60_07370	419	445	0	390	444	491	0	889	653	793	682	597	587	501	354	383	531	392	683	491	473	554	550	339.6	492.167	0.626288	0.579762	0.000357179	0.559941	0.613543	0.874779	0.000199455	0.687466	0.724989	0.641536	0.708051	0.698565	0.823897	0.716106	0.62481	0.596412	0.909684	0.596366	0.718207	0.682184	0.725535	0.764382	0.861991	hypothetical protein
ACX60_07375	927	1113	1432	1072	1177	1011	1691	2287	1348	1915	1339	1346	1083	1082	993	965	995	1061	1798	1089	1117	1122	1092	1144.2	1077.33	0.947526	0.991599	1.40394	1.0525	1.11222	1.23174	1.09255	1.20939	1.02343	1.05942	0.950632	1.07703	1.03948	1.05759	1.19852	1.02761	1.16566	1.10381	1.29292	1.03466	1.17166	1.05863	1.17035	integrase
ACX60_07380	214	355	1	295	293	231	0	408	413	552	327	441	347	316	243	274	360	320	425	358	293	316	169	231.6	330.167	1.0262	1.4838	0.00459951	1.35881	1.29894	1.32034	0.000199455	1.0122	1.47105	1.43267	1.08915	1.6555	1.56251	1.44906	1.37597	1.36885	1.9786	1.56184	1.43376	1.59574	1.44186	1.39877	0.849738	hypothetical protein
ACX60_07385	323	299	0	312	308	242	1	694	386	597	245	123	191	85	31	66	57	93	118	91	62	111	94	248.4	92.1667	1.62121	1.30809	0.000357179	1.50422	1.42919	1.4478	0.00317265	1.80213	1.43907	1.62181	0.85413	0.483298	0.900214	0.407977	0.183732	0.345119	0.327905	0.475103	0.416667	0.42456	0.31935	0.514282	0.494704	hypothetical protein
ACX60_07390	64	137	0	110	115	99	0	122	246	151	38	196	367	143	152	145	141	104	124	158	127	189	96	85.2	190.667	0.290692	0.542379	0.000357179	0.479913	0.482894	0.535975	0.000199455	0.286683	0.829938	0.371208	0.119883	0.696917	1.56528	0.621109	0.815232	0.686133	0.73402	0.480787	0.396226	0.667067	0.591961	0.792419	0.457197	hypothetical protein
ACX60_07395	134	216	7	179	118	55	191	261	165	288	212	579	513	390	293	315	358	351	466	329	313	401	282	130.8	408	0.424699	0.596705	0.0212798	0.544938	0.345748	0.207776	0.382644	0.427963	0.388435	0.494034	0.466694	1.43657	1.52675	1.18201	1.09655	1.0401	1.30046	1.13227	1.03904	0.969242	1.01802	1.17317	0.937142	hypothetical protein
ACX60_07400	267	402	0	264	344	175	1435	470	346	363	511	452	309	453	217	348	215	285	580	383	325	325	355	255.4	332.333	1.37217	1.80075	0.000357179	1.30322	1.6344	1.07199	4.66159	1.24964	1.32078	1.0097	1.82406	1.81848	1.49118	2.22625	1.31687	1.86322	1.2664	1.49076	2.09698	1.8296	1.71403	1.54178	1.91296	hypothetical protein
ACX60_07405	1453	1518	1616	1525	1546	1081	37	2186	1809	2236	1841	1079	600	839	783	911	778	791	1089	839	780	913	679	1531.6	831.667	1.55156	1.41288	1.65515	1.5642	1.52621	1.3759	0.0249741	1.20766	1.43483	1.2923	1.36546	0.901982	0.601631	0.856732	0.987303	1.01347	0.952181	0.8597	0.81809	0.832771	0.854743	0.899944	0.760245	hypothetical protein
ACX60_07410	575	899	1266	680	774	463	0	977	898	946	1101	1064	827	910	475	833	735	735	1344	859	842	834	609	838.8	807.333	0.661657	0.901684	1.39731	0.751609	0.823394	0.635043	0.000199455	0.581633	0.767538	0.589174	0.87998	0.958472	0.893605	1.00135	0.645422	0.998615	0.969368	0.860834	1.08801	0.918794	0.994293	0.885874	0.734789	ATPase AAA
ACX60_07415	181	270	0	201	244	122	1	498	141	383	139	1015	762	835	990	894	685	788	1229	867	882	700	908	179.2	863.5	0.722848	0.939857	0.000357179	0.771049	0.900865	0.580744	0.00252437	1.02893	0.418259	0.827856	0.38557	3.17327	2.85758	3.18885	4.66862	3.71958	3.13541	3.20303	3.45294	3.21845	3.61471	2.58052	3.80219	hypothetical protein
ACX60_07420	176	110	839	168	67	216	0	190	183	299	216	273	163	229	187	247	168	207	201	237	115	235	163	272	211.167	0.515978	0.281087	2.35925	0.473091	0.181591	0.754794	0.000199455	0.288178	0.398499	0.474435	0.439837	0.626546	0.448725	0.641997	0.647358	0.754402	0.564499	0.617668	0.414556	0.645842	0.345982	0.635956	0.501055	hypothetical protein
ACX60_07425	817	825	888	711	758	644	1297	1232	633	1441	1244	1312	1236	1042	887	972	1020	1062	1488	1045	826	1207	1147	799.8	1078.17	1.21696	1.07112	1.2687	1.01728	1.04382	1.14339	1.22117	0.949408	0.700349	1.16173	1.28704	1.52989	1.72881	1.48423	1.56013	1.50837	1.74136	1.61007	1.55928	1.44687	1.26261	1.65959	1.79142	hypothetical protein
ACX60_07430	1759	1842	1708	1594	1988	1189	3	3460	1639	2938	2029	841	828	691	489	616	602	697	897	809	791	825	593	1778.2	677.833	2.54945	2.32702	2.37444	2.21915	2.66378	2.05409	0.00274844	2.59446	1.76448	2.30473	2.0426	0.954222	1.1269	0.957719	0.836902	0.930142	1.00003	1.02821	0.914624	1.08991	1.17651	1.10376	0.901188	hypothetical protein
ACX60_07445	76	51	0	88	75	41	0	96	95	103	158	233	115	162	122	171	81	165	54	165	116	182	232	58	147.333	0.356494	0.208515	0.000357179	0.396496	0.325238	0.229234	0.000199455	0.232969	0.330994	0.261495	0.514773	0.855591	0.506536	0.726662	0.675745	0.835645	0.435471	0.787751	0.178197	0.719419	0.558384	0.788044	1.14105	hypothetical protein
ACX60_07450	438	426	1	528	675	563	1	738	612	849	380	125	173	83	43	63	61	50	24	70	78	99	69	413.6	91.3333	1.98942	1.68652	0.00435658	2.30358	2.83438	3.04802	0.00287103	1.7342	2.06472	2.08712	1.19883	0.444462	0.737859	0.360504	0.230625	0.298113	0.317555	0.231148	0.076689	0.295536	0.363567	0.415077	0.328611	hypothetical protein
ACX60_07455	1758	1849	351	1552	1721	1082	1931	3356	2655	2674	2497	880	630	693	678	641	526	647	812	663	675	526	522	1446.2	674.667	1.46022	1.33865	0.27964	1.23825	1.32155	1.07123	1.01383	1.44215	1.63803	1.20212	1.44058	0.572209	0.491377	0.550442	0.664988	0.554683	0.50075	0.546979	0.474487	0.511885	0.575361	0.403298	0.454621	multidrug DMT transporter
ACX60_07460	774	957	9	901	919	871	1	1733	1311	1448	1011	1103	857	844	595	762	548	680	1132	895	550	722	989	712	784.833	1.05096	1.13263	0.0117215	1.17514	1.15362	1.40968	0.000858286	1.21741	1.32223	1.06415	0.953496	1.17245	1.0927	1.0959	0.954002	1.07793	0.852833	0.939773	1.08134	1.12961	0.766385	0.904951	1.40807	hypothetical protein
ACX60_07465	482	628	790	486	516	460	981	981	951	934	494	691	396	517	439	507	348	500	612	474	596	505	486	580.4	483	0.830111	0.94271	1.305	0.803976	0.821562	0.944286	1.06793	0.874072	1.21654	0.87061	0.59093	0.931621	0.640411	0.851449	0.892768	0.909672	0.686917	0.876447	0.741497	0.7588	1.05335	0.802826	0.877617	hypothetical protein
ACX60_07470	110	140	0	148	170	170	0	234	143	211	91	355	275	327	286	247	142	241	405	361	239	286	418	113.6	272	0.416111	0.461609	0.000357179	0.537769	0.594521	0.766517	0.000199455	0.457954	0.401801	0.432003	0.239099	1.05128	0.976841	1.18289	1.27752	0.973422	0.61566	0.927898	1.07781	1.26936	0.927794	0.998673	1.65795	hypothetical protein
ACX60_07475	92	97	0	106	165	107	162	221	186	138	105	643	447	530	401	430	434	408	516	536	424	515	448	92	480.833	0.312302	0.287004	0.000357179	0.345629	0.517813	0.43294	0.347606	0.388123	0.468984	0.253544	0.247569	1.70872	1.42485	1.72045	1.60737	1.5207	1.68855	1.40966	1.23227	1.69127	1.47703	1.61375	1.59458
ACX60_07480	100	151	1162	120	67	103	1	238	157	247	189	271	143	196	147	175	164	177	169	144	307	211	89	320	182.667	0.654794	0.861809	7.298	0.754751	0.405584	0.803893	0.00413894	0.806252	0.763594	0.875365	0.859581	1.38914	0.879256	1.22727	1.1366	1.1938	1.23079	1.17963	0.778503	0.87645	2.06291	1.27535	0.611047
ACX60_07485	97	66	0	78	147	46	0	60	136	194	88	279	123	185	181	168	180	196	263	164	169	202	120	77.6	186	0.427046	0.253266	0.000357179	0.329849	0.598305	0.241389	0.000199455	0.136661	0.444734	0.462267	0.269095	0.961568	0.508491	0.778851	0.94095	0.770549	0.908263	0.878266	0.814569	0.67113	0.763532	0.82091	0.553942	hypothetical protein
ACX60_07490	404	230	927	381	572	308	0	554	239	606	438	546	291	494	300	362	319	319	500	444	362	505	393	502.8	385.333	1.28994	0.640099	2.83898	1.16851	1.68845	1.17219	0.000199455	0.915142	0.56682	1.04725	0.971368	1.36475	0.872483	1.50833	1.13109	1.20416	1.16739	1.03669	1.12313	1.31775	1.18614	1.48841	1.31572	hypothetical protein
ACX60_07495	281	123	0	310	216	125	0	360	450	392	278	614	302	467	334	447	416	435	648	445	439	508	531	186	430	0.829461	0.316464	0.000357179	0.878959	0.589447	0.439801	0.000199455	0.54977	0.986643	0.626272	0.569973	1.41883	0.837088	1.31821	1.16418	1.37463	1.4074	1.30691	1.34565	1.22098	1.32981	1.38418	1.64348	antitermination protein
ACX60_07500	257	377	1	282	324	252	1967	534	280	292	297	726	432	516	392	505	503	528	599	541	365	643	477	248.2	512.333	0.414395	0.529849	0.00154659	0.436765	0.482978	0.484326	2.00479	0.445463	0.335349	0.25483	0.332627	0.91641	0.654093	0.795628	0.746366	0.84832	0.929576	0.866526	0.67948	0.810845	0.603964	0.957046	0.806453	phage antirepressor protein
ACX60_07505	194	204	0	185	249	124	598	291	637	236	215	107	185	152	37	98	101	134	123	126	125	176	101	166.4	113.333	1.07403	0.984407	0.000357179	0.983794	1.27443	0.818264	2.09267	0.833484	2.61946	0.707155	0.826749	0.463736	0.961748	0.804707	0.241881	0.565234	0.640874	0.755069	0.479059	0.648403	0.71017	0.899432	0.586295	hypothetical protein
ACX60_07510	169	280	0	145	184	74	0	241	206	190	207	361	455	286	328	306	334	284	516	304	273	368	306	155.6	345	1	1.44412	0.000357179	0.824138	1.00655	0.521918	0.000199455	0.73777	0.905398	0.608493	0.850756	1.67222	2.52814	1.6183	2.29178	1.88635	2.26515	1.71041	2.14799	1.67204	1.65773	2.01003	1.89852	hypothetical protein
ACX60_07515	96	55	410	72	125	86	0	73	97	95	199	480	308	295	225	262	320	289	433	341	344	342	301	151.6	315	0.299842	0.149731	1.22828	0.216009	0.360938	0.320166	0.000199455	0.11796	0.225035	0.160595	0.431712	1.17364	0.90333	0.881094	0.829828	0.85253	1.14553	0.918725	0.951432	0.99	1.1026	0.986024	0.985751	hypothetical protein
ACX60_07520	185	218	0	181	196	84	1	167	201	264	252	279	206	221	180	165	144	171	320	192	177	248	228	156	199.167	0.557569	0.572681	0.000357179	0.52399	0.546116	0.301761	0.00190507	0.260395	0.449968	0.430644	0.527531	0.658269	0.583001	0.63694	0.640596	0.518082	0.497423	0.524554	0.678494	0.537883	0.547441	0.689953	0.720513	hypothetical protein
ACX60_07525	574	377	0	464	563	414	1728	818	421	751	489	777	509	616	489	669	557	534	1147	642	629	722	524	395.6	602.833	1.15511	0.661277	0.000357179	0.896909	1.04742	0.993047	2.19807	0.851639	0.629293	0.817976	0.683505	1.22407	0.961845	1.18542	1.162	1.40258	1.28471	1.09376	1.62385	1.2009	1.29897	1.34119	1.10567	hypothetical protein
ACX60_07530	142	164	0	166	169	72	404	199	110	259	196	216	307	209	160	213	132	173	15	214	167	212	232	128.2	206.167	0.389728	0.392325	0.000357179	0.437622	0.428807	0.235539	0.700873	0.282563	0.224245	0.384734	0.373637	0.464087	0.7912	0.548528	0.518535	0.609032	0.415225	0.483266	0.0289623	0.545942	0.470356	0.537093	0.667638	hypothetical protein
ACX60_07535	1167	1065	991	1210	1100	942	1650	2049	1401	1582	1607	2111	1491	1761	1207	1555	1269	1545	1507	1464	1627	1577	1233	1106.6	1565.67	1.05492	0.839124	0.859238	1.05063	0.919266	1.01497	0.942791	0.958249	0.940682	0.774	1.00898	1.49385	1.26561	1.52225	1.28837	1.46442	1.31475	1.42148	0.958361	1.23012	1.50929	1.31589	1.16866	phage terminase, large subunit
ACX60_07540	1494	1325	598	1313	1388	1326	893	2222	1891	2321	1192	1796	1699	1542	1283	1476	1397	1324	1928	1440	1016	1347	1289	1223.6	1532.17	1.32817	1.02671	0.509915	1.12121	1.14076	1.40509	0.50181	1.02197	1.24869	1.11678	0.736038	1.24992	1.41831	1.31089	1.34684	1.36703	1.42343	1.198	1.20581	1.18994	0.926903	1.10538	1.20153	hypothetical protein
ACX60_07545	701	705	1	735	763	596	1	1557	821	1218	828	2227	1533	1735	1501	1593	1482	1269	1907	1703	1689	1552	1473	581	1678.5	0.81981	0.718644	0.00112173	0.825658	0.824939	0.830803	0.000739231	0.942049	0.713176	0.770957	0.672583	2.03886	1.6835	1.94032	2.07282	1.94088	1.98646	1.51051	1.56897	1.85127	2.02704	1.67544	1.80625	head morphogenesis protein
ACX60_07550	240	190	0	286	291	100	125	500	139	414	435	197	156	170	131	143	294	213	258	150	183	147	182	201.4	181.833	0.723333	0.499126	0.000357179	0.827963	0.810815	0.359239	0.238134	0.779626	0.311172	0.675328	0.910619	0.4648	0.441496	0.489954	0.466212	0.449005	1.01557	0.653391	0.547036	0.420221	0.565999	0.408964	0.575146	hypothetical protein
ACX60_07555	215	270	0	213	222	139	0	318	448	389	292	405	338	312	318	313	312	241	365	291	363	313	386	184	333	1.17516	1.28633	0.000357179	1.11829	1.1218	0.905587	0.000199455	0.899239	1.81884	1.15079	1.10857	1.73295	1.7348	1.63077	2.05244	1.78234	1.95456	1.34073	1.40353	1.47847	2.03612	1.57922	2.21221	hypothetical protein
ACX60_07565	350	453	1	433	332	343	953	614	409	662	221	570	244	409	349	396	448	243	292	405	221	333	422	313.8	402.667	0.588632	0.664054	0.00161313	0.699489	0.516197	0.687585	1.0131	0.534236	0.510925	0.602589	0.258159	0.750452	0.385336	0.657776	0.693084	0.693838	0.863554	0.415957	0.345484	0.633126	0.381421	0.516964	0.744163	hypothetical protein
[truncated: 1,703 more rows]
[truncated: 38 more columns]

## Sheet: WT TPEN and LB
Locus Tag (ACX60_)	Locus Tag (A1S_)	Gene name	Protein Function	DvalGenome WT LB TPEN 1	DvalGenome WT LB TPEN 2	DvalGenome WT LB TPEN 3	DvalGenome WT LB TPEN 4	DvalGenome WT LB TPEN 5	DvalGenome WT LB TPEN 6	DvalGenome WT TPEN 1	DvalGenome WT TPEN 2	DvalGenome WT TPEN 3	DvalGenome WT TPEN 4	DvalGenome WT TPEN 5	DvalGenome WT TPEN 6	log2 fitness LB1	log2 fitness LB2	log2 fitness LB3	log2 fitness LB4	log2 fitness LB5	log2 fitness LB6	log2 Fitness TPEN 1	log2 Fitness TPEN 2	log2 Fitness TPEN 3	log2 Fitness TPEN 4	log2 Fitness TPEN 5	log2 Fitness TPEN 6	AVG LB	AVG TPEN	P-value TPEN/LB
[truncated: 2,860 more rows]

[truncated: 3 more sheets: dzigA vs WT, dzigA vs WT genetic suppresion, dzigA vs WT predicted redundant]
